# Supplementary material for: Integrated comparative metabolomics and network pharmacology approach to uncover the key active ingredients of Polygonati rhizoma and their therapeutic potential for the treatment of Alzheimer’s disease
Source: Front Pharmacol. 2022 Aug 4;13:934947. doi: 10.3389/fphar.2022.934947 (PMC9385993; doi:10.3389/fphar.2022.934947)
Supplement: Supplementary file 2 [file Table3.XLSX]

## Sheet: Sheet1
Index	Formula	Compounds	Class I	Class II	CAS	Level	SGHJ1	SGHJ2	SGHJ3	DHJ1	DHJ2	DHJ3	VIP	Fold_Change	LogFC	Type
pmb0501	C5H14N4	Agmatine	Alkaloids	Phenolamine	306-60-5	A	71046	9	9	875150	646500	892130	1.6731	33.9663	5.08603	up
mws0885	C7H6O4	2,4-Dihydroxybenzoic acid*	Phenolic acids	Phenolic acids	89-86-1	B	23439	47946	9	9	9	9	1.25649	0.000378183	-11.3686	down
mws0180	C7H6O4	2,5-Dihydroxybenzoic acid*	Phenolic acids	Phenolic acids	490-79-9	B	20132	29534	9	9	9	9	1.23248	0.000543533	-10.8453	down
mws0005	C10H12N2	Tryptamine	Alkaloids	Plumerane	61-54-1	B	28101	18966	23926	478410	713970	798480	1.16165	28.043	4.80957	up
pmb0142	C9H8O3	Caffeic aldehyde	Phenolic acids	Phenolic acids	141632-15-7	B	9	2081.8	9	5835.7	8490.4	13758	1.29527	13.3747	3.74143	up
Zmsp001834	C8H8O4	2,6-Dimethoxy-1,4-benzoquinone	Quinones	Quinones	530-55-2	B	2421600	3459600	2969100	137260	163720	159100	1.09564	0.0519847	-4.26577	down
pme2598	C8H8O4	3,4-Dihydroxybenzeneacetic acid	Phenolic acids	Phenolic acids	102-32-9	B	31934	51199	34449	9	9	9	1.84678	0.000229627	-12.0884	down
Hmjp002337	C10H8O4	Isoscopoletin (6-Hydroxy-7-Methoxycoumarin)*	Lignans and Coumarins	Coumarins	776-86-3	B	314260	527410	73889	4944.2	5221.9	5055.4	1.2202	0.0166254	-5.91047	down
Cmpp003619	C10H8O4	6,7-Dihydroxy-4-methylcoumarin	Lignans and Coumarins	Coumarins	529-84-0	B	23701	50082	61025	9	9	9	1.85456	0.000200285	-12.2857	down
mws0027	C9H10O5	Syringic acid	Phenolic acids	Phenolic acids	530-57-4	B	33276	55120	27899	9	9	9	1.84268	0.000232168	-12.0725	down
mws4085	C11H12O5	Sinapic acid	Phenolic acids	Phenolic acids	530-59-6	B	49778	55436	59564	9	9	9	1.88628	0.000163857	-12.5753	down
mws1659	C15H10O5	Emodin	Quinones	Anthraquinone	518-82-1	B	9	9	9	3985.9	2816.8	9	1.06313	252.285	7.97891	up
pmn001511	C13H18O7	3-Hydroxy-5-Methylphenol-1-O-Glucoside	Phenolic acids	Phenolic acids	-	B	9	9	9	9630.8	13831	8284.5	1.69536	1175.79	10.1994	up
pmb2601	C15H16O7	7-Hydroxycoumarin-O-rhamnoside	Lignans and Coumarins	Coumarins	-	B	9	9	9	35234	25670	35870	1.82651	3584.22	11.8074	up
Lmhn001477	C13H12O9	2-Caffeoyl-L-tartaric acid (Caftaric acid)	Phenolic acids	Phenolic acids	67879-58-7	B	9	9	9	8071.2	10696	5667.9	1.66185	905.004	9.82178	up
Hmdn005741	C18H16O5	4',5,7-Trihydroxy-6,8-dimethl-homoisoflavanone	Flavonoids	Isoflavones	-	B	9	9	9	15772	38936	14687	1.77562	2570.19	11.3277	up
mws0066	C16H12O7	Isorhamnetin*	Flavonoids	Flavonols	480-19-3	B	9	9	9	6706.5	23004	14567	1.72085	1639.91	10.6794	up
pme3459	C20H28O3	Cafestol	Terpenoids	Ditepenoids	469-83-0	B	9	9	9	9	10606	3852	1.12595	535.815	9.06559	up
Lmsp011053	C18H18O6	7-Hydroxy-2',5,8-Trimethoxyflavanone	Flavonoids	Dihydroflavone	-	B	9	9	9	30525	128340	3965.6	1.77018	6030.76	12.5581	up
pmn001517	C15H22O8	3,4,5-Trimethoxyphenyl-1-O-Glucoside	Phenolic acids	Phenolic acids	-	B	13124000	20708000	16429000	737220	858820	771790	1.11193	0.0471107	-4.4078	down
pmn001518	C13H16O10	1-O-Galloyl-D-glucose*	Phenolic acids	Phenolic acids	58511-73-2	B	25577	69152	15548	9	9	9	1.81548	0.000244838	-11.9959	down
Lmmn001294	C14H20O9	Koaburaside	Phenolic acids	Phenolic acids	41653-73-0	A	140380	332660	95889	11247	11522	9575.1	1.03739	0.0568509	-4.13667	down
Zmln000899	C15H20O9	Syringaldehyde-4-O-glucoside	Phenolic acids	Phenolic acids	-	B	9	9	3726.9	17061	15427	12284	1.3282	11.9555	3.5796	up
Lmhn001580	C15H16O10	Sinapoyltartaric acid	Phenolic acids	Phenolic acids	-	B	2431.4	5537.7	3232.7	9	9	9	1.55875	0.00241033	-8.69656	down
pma3724	C17H20O9	1-O-Feruloylquinic acid	Phenolic acids	Phenolic acids	-	B	15553	31323	56060	2571.2	9	3097.4	1.13753	0.0551566	-4.18032	down
mws0011	C17H24O9	Syringin	Phenolic acids	Phenolic acids	118-34-3	B	9	9	9	119880	206610	119140	1.9871	16504.8	14.0106	up
pmb0108	C19H18O8	Feruloyl syringic acid	Phenolic acids	Phenolic acids	-	B	24363	25567	9	9	9	9	1.23449	0.00054066	-10.853	down
Zmhn002227	C17H22O10	4-O-Glucosyl-sinapate	Phenolic acids	Phenolic acids	-	A	2815000	3702200	1376100	52170	67393	63561	1.21899	0.0231999	-5.42974	down
pmn001316	C18H24O11	Regaloside L	Phenolic acids	Phenolic acids	138797-43-0	B	8850.6	14338	9654.8	9	9	9	1.69974	0.000822083	-10.2484	down
mws1620	C27H42O4	Ruscogenin	Steroids	Steroidal saponins	472-11-7	A	9	9	1172.7	23449	32746	81809	1.57513	115.902	6.85676	up
mws1434	C21H20O10	Apigenin-6-C-glucoside (Isovitexin)*	Flavonoids	Flavonoid carbonoside	29702-25-8	A	36780	41860	58394	9516800	7830500	8976200	1.46622	192.095	7.58567	up
Lmgp004731	C21H20O10	5,7,4'-Trihydroxyisoflavone-7-O-galactoside	Flavonoids	Isoflavones	-	B	5424.8	9	9	9345.3	17327	8399.9	1.24316	6.44378	2.68791	up
mws0048	C21H20O10	Apigenin-8-C-Glucoside (Vitexin)*	Flavonoids	Flavonoid carbonoside	3681-93-4	A	35065	37380	52826	8488900	7152700	8710000	1.46763	194.391	7.60282	up
pmp000413	C21H20O10	Genistein-8-C-glucoside	Flavonoids	Isoflavones	66026-80-0	A	14538	10043	14129	2421100	2077700	2299700	1.4535	175.626	7.45637	up
pma0692	C25H31N3O4	N1,N10-Bis(p-coumaroyl)spermidine	Alkaloids	Phenolamine	114916-05-1	B	24384	12521	28010	9	5165.6	2678.1	1.0068	0.120969	-3.04729	down
pmp000438	C30H50O2	Betulin	Terpenoids	Triterpene	473-98-3	B	14874	21909	19664	9	9	9	1.76506	0.000478325	-11.0297	down
Zmcp008957	C27H42O5	24-hydroxy Pennogenin	Steroids	Steroidal saponins	113960-61-5	B	375880	760200	137770	9	9	9	2.07002	2.11956e-05	-15.5259	down
pmn001700	C30H48O3	24,30-Dihydroxy-12(13)-enolupinol	Terpenoids	Triterpene	-	B	12102	38002	13925	9	9	9	1.76162	0.000421684	-11.2116	down
mad2085	C22H18O11	Caffeoyl-p-coumaroyltartaric acid	Phenolic acids	Phenolic acids	-	B	7825.4	17540	9	55948	94700	60135	1.05326	8.30692	3.05431	up
Zmhn003625	C23H24O10	6-O-Glucosyl-feruloylbenzoic acid	Phenolic acids	Phenolic acids	-	B	9501.8	6958.3	3065.4	9	9	9	1.62224	0.00138281	-9.49818	down
Lmpp005784	C21H20O12	6-Methoxyquercetin-3-O-Xyloside	Flavonoids	Flavonols	-	B	30806	23823	9	9	9	9	1.24068	0.000494162	-10.9827	down
Lmyp004444	C22H22O12	Tricin-4'-methylether-3'-O-glucoside	Flavonoids	Flavonols	-	B	9	9	9	15783	37682	16164	1.77861	2578.85	11.3325	up
mws1454	C23H26O11	Persicoside	Flavonoids	Dihydroflavone	28978-03-2	B	17610	72581	9	9	9	9	1.259	0.000299335	-11.706	down
pmb2723	C21H26O13	4-Hydroxycoumarin di-glucoside	Lignans and Coumarins	Coumarins	-	B	39475	102790	180480	8043.2	9	12233	1.13206	0.0628521	-3.9919	down
pmb0758	C24H26O11	Anisic acid-O-feruloyl glucoside	Phenolic acids	Phenolic acids	-	B	139970	362900	27392	9	6379.3	9	1.57753	0.0120644	-6.3731	down
Lmgp003989	C25H22O11	Dicaffeoylshikimic acid	Phenolic acids	Phenolic acids	-	B	9	9	9	26263	47247	42200	1.84402	4285.56	12.0653	up
pmn001643	C26H34O10	Aviculin [(+)-isolariciresinol-9'-rhamnoside]	Lignans and Coumarins	Lignans	156765-33-2	B	5873.5	9294.2	3320	9	9	9	1.61868	0.00146043	-9.41939	down
Hmcp001636	C23H24O13	Limocitrin-7-O-glucoside	Flavonoids	Flavonoid	-	B	9	9	9	78136	87287	79215	1.92876	9060.67	13.1454	up
pmb0565	C23H24O13	Syringetin-3-O-glucoside	Flavonoids	Flavonoid	40039-49-4	B	9	9	9	61953	98747	82512	1.92612	9007.85	13.137	up
pmp000194	C24H22O13	6''-O-Malonylgenistin	Flavonoids	Isoflavones	51011-05-3	B	9	9	9	693480	440470	527580	2.11986	61538.1	15.9092	up
pmb3041	C23H22O14	Tricin-7-O-saccharic acid	Flavonoids	Flavonoid	-	B	61509	49005	57223	4389.6	9	9	1.52506	0.0262769	-5.25006	down
pmp001110	C25H26O13	Apigenin-6-C-xyloside-8-C-arabinoside	Flavonoids	Flavonoid carbonoside	-	A	1871100	2838400	1991000	9	9	9	2.25041	4.02955e-06	-17.9209	down
pmb2979	C25H26O14	Hesperetin-7-O-(6''-malonyl)glucoside	Flavonoids	Dihydroflavonol	-	B	99904	105060	137320	7663.8	18652	9	1.15051	0.0769092	-3.7007	down
mws1292	C26H28O14	Isoschaftoside	Flavonoids	Flavonoid carbonoside	52012-29-0	B	1483700	2192400	1481800	9	9	9	2.22651	5.23469e-06	-17.5435	down
Hmdp003400	C33H52O8	Trillin (Diosgenin-3-O-glucoside)	Terpenoids	Triterpene Saponin	14144-06-0	A	9	9	9	13811	17139	9	1.19269	1146.63	10.1632	up
Lmpp003930	C30H26O12	Apigenin-7-O-(6''-p-Coumaryl)glucoside	Flavonoids	Flavonoid	-	B	9	9	9	1317200	1168900	1472500	2.20352	146615	17.1617	up
pme0368	C27H30O14	Apigenin-7-O-rutinoside (Isorhoifolin)	Flavonoids	Flavonoid	552-57-8	B	9	9	9	1427900	1190100	1604000	2.20916	156370	17.2546	up
mws0047	C27H30O14	Rhoifolin	Flavonoids	Flavonoid	17306-46-6	B	9	9	9	1361000	1166700	1529500	2.20562	150267	17.1972	up
Lmgp004474	C27H30O14	5,7,4'-Trihydroxyisoflavone-7-O-galactoside-rhamnose	Flavonoids	Isoflavones	-	B	6605.1	9	9	1322700	1100600	1447200	1.89683	584.394	9.1908	up
mws0046	C27H32O14	Naringenin-7-O-Neohesperidoside(Naringin)	Flavonoids	Dihydroflavone	10236-47-2	B	9	6354.4	9	50319	52721	81914	1.50067	29.0242	4.85919	up
Lmqn001932	C28H36O13	Syringaresinol-4'-O-glucoside	Lignans and Coumarins	Lignans	7374-79-0	B	99496	164120	51140	9	11488	9	1.51545	0.0365553	-4.77378	down
Zmcp006626	C33H52O9	Pennogenin-3-O-β-D-glucopyranoside	Steroids	Steroidal saponins	37341-36-9	A	818600	1294400	1857700	9	9	9	2.19842	6.79981e-06	-17.1661	down
pme1665	C27H30O15	Isovitexin-7-O-glucoside(Saponarin)	Flavonoids	Flavonoid carbonoside	20310-89-8	A	3803	3499.3	4586.7	129140	154050	141560	1.20827	35.7263	5.15891	up
mws1387	C28H32O15	Spinosin	Flavonoids	Flavonoid carbonoside	72063-39-9	B	9	9	9	166140	83299	222290	1.98752	17471.4	14.0927	up
mws1661	C28H32O15	Diosmetin-7-O-rutinoside (Diosmin)	Flavonoids	Flavonoid	520-27-4	B	9	9	9	584200	136880	416970	2.06529	42150	15.3632	up
Lmpp003977	C31H29O13+	Peonidin-3-O-(6''-O-p-Coumaroyl)glucoside	Flavonoids	Anthocyanins	-	B	9	9	9	556190	149530	435360	2.06861	42262.2	15.3671	up
mws0059	C27H30O16	Quercetin-3-O-rutinoside (Rutin)*	Flavonoids	Flavonols	153-18-4	A	9	9	9	8845.1	9	4561.6	1.12169	496.878	8.95675	up
pmn001583	C27H30O16	Quercetin-3-O-robinobioside*	Flavonoids	Flavonols	52525-35-6	A	9	9	5312.4	12833	6403.7	5631.7	1.17659	4.66539	2.222	up
pmp000241	C27H28O17	Luteolin-6-C-(2''-glucuronyl)glucoside	Flavonoids	Flavonoid	-	B	9	3783.9	9	4145.9	9046.6	4654.9	1.15183	4.69434	2.23092	up
HJN051	C28H32O16	Tamarixetin-3-O-rutinoside	Flavonoids	Flavonoid	-	A	9	9	9	6810.2	9	9394.6	1.14273	600.511	9.23005	up
Lmmp002463	C28H32O16	Sexangularetin-3-O-glucoside-7-O-rhamnoside	Flavonoids	Flavonols	-	A	9	9	9	41632	15012	36951	1.81112	3466.48	11.7593	up
pme1540	C28H32O16	Isorhamnetin-3-O-neohesperidoside	Flavonoids	Flavonols	55033-90-4	A	36941	40855	7052.2	9	9	9	1.77529	0.000318215	-11.6177	down
pmn001533	C26H30O19	2-O-Di-gallic acyl-Glucoside-Glucoside	Phenolic acids	Phenolic acids	-	B	9	9	9	12016	16012	13683	1.73062	1544.85	10.5933	up
pmb0578	C32H30O15	Luteolin-7-O-(6''-sinapoyl)glucoside	Flavonoids	Flavonoid	-	B	9	9	9	23488	72736	28085	1.83825	4604.04	12.1687	up
pmb0716	C29H34O17	Tricin-4'-O-glucoside-7-O-glucoside	Flavonoids	Flavonoid	-	B	9	9	9	12912	41466	9	1.22285	2014.33	10.9761	up
Hmcp001628	C29H34O18	Limocitrin-3,7-di-O-glucoside	Flavonoids	Flavonoid	-	B	9	9	9	37639	113430	6579.1	1.80212	5838.82	12.5115	up
HJN102	C34H30O15	3,4,5-Tricaffeoylquinic acid	Phenolic acids	Phenolic acids	86632-03-3	B	9	9	9	20487	43085	30436	1.81878	3481.78	11.7656	up
Lmgn002253	C31H36O18	Syringoylcaffeoylquinic acid-D-glucose	Phenolic acids	Phenolic acids	-	B	29050	54010	4640.4	9	9	9	1.75424	0.000307866	-11.6654	down
pmn001369	C32H42O17	1-Hydroxypineolin Diglucoside	Lignans and Coumarins	Lignans	-	B	9	9	9	10859	17854	12167	1.72579	1514.07	10.5642	up
pmn001368	C32H44O17	Olivil-4,4'-Di-O-glucoside	Lignans and Coumarins	Lignans	-	B	6622.2	7695.3	5315.5	91834	136540	44371	1.00022	13.8922	3.7962	up
Cmdp004421	C39H60O13	kingianoside B	Steroids	Steroidal saponins	145867-18-1	A	16885	31671	9	9	9	9	1.22792	0.000555956	-10.8127	down
mws1035	C33H40O19	Kaempferol-3-O-robinoside-7-O-rhamnoside (Robinin)	Flavonoids	Flavonols	301-19-9	B	9	9	9	27272	47296	39441	1.84305	4222.56	12.0439	up
Hmdp004121	C39H60O14	(25S)-Kingianoside A	Steroids	Steroidal saponins	1173921-56-6	A	8105.4	23157	13693	9	9	9	1.72707	0.000600595	-10.7013	down
pmb0613	C33H40O20	Apigenin-6,8-di-C-glucoside-4'-O-glucoside	Flavonoids	Flavonoid	-	B	1726.8	5726.7	1275	92521	64736	105310	1.19277	30.0816	4.91081	up
HJAP128	C34H42O20	Isorhamnetin-3-O-rutinoside-7-O-rhamnoside	Flavonoids	Flavonoid	-	B	160430	222780	59311	9	9	9	1.97296	6.10141e-05	-14.0005	down
Zmcp008692	C44H70O17	Polyphyllin H	Steroids	Steroidal saponins	81917-50-2	B	129050	235860	127200	9	9	9	1.99626	5.48658e-05	-14.1537	down
Cmdp004914	C45H72O17	Gracillin	Steroids	Steroidal saponins	19083-00-2	A	9	9	9	8255.7	31710	9065.1	1.72076	1815.96	10.8265	up
Zmcp005184	C44H70O18	24-hydroxy Pennogenin-3-O-alpha-L-rhamnopyranosyl-(1→2)-[alpha-L-xyloyl-(1→4)]-beta-D-glucopyranoside	Steroids	Steroidal saponins	-	B	132820	172580	129410	9	9	9	1.98781	6.20961e-05	-13.9751	down
pmp000766	C43H74O21	Ruscogenin-1-O-acetylrhamnosyl(1,2)rhamnosyl(1,2)glucoside	Steroids	Steroidal saponins	-	B	46251	48836	51030	9	9	9	1.87347	0.000184783	-12.4019	down
Zmcp005801	C51H82O21	Diosgenin-3-O-β-D-glc (1 →4)-α-L-rha (1 →4)[ α-L-rha (1 →2)]-β-D-glc	Steroids	Steroidal saponins	113576-37-7	A	9	9	9	3889.9	5115.1	5370	1.5996	532.407	9.05639	up
Hmbn006558	C51H80O22	27-O-(3-Hydroxy-3-methylglutaroyl)spirost-5-ene-3β,27-diol(isonarthogenin)-3-O-rha-(1→2)-O-[glu-(1→4)]-glucoside	Steroids	Steroidal saponins	-	B	2143500	3140500	2293000	9	9	9	2.26186	3.56342e-06	-18.0983	down
Hmdp003288	C51H82O23	Trillin-6'-O-sophorotrioside	Terpenoids	Triterpene Saponin	-	A	9	9	9	21869	33528	57056	1.83476	4164.93	12.0241	up
