# Supplementary material for: Integrated comparative metabolomics and network pharmacology approach to uncover the key active ingredients of Polygonati rhizoma and their therapeutic potential for the treatment of Alzheimer’s disease
Source: Front Pharmacol. 2022 Aug 4;13:934947. doi: 10.3389/fphar.2022.934947 (PMC9385993; doi:10.3389/fphar.2022.934947)
Supplement: Supplementary file 4 [file Table4.XLSX]

## Sheet: Sheet1
Index	Formula	Compounds	Class I	Class II	CAS	Level	SGHJ1	SGHJ2	SGHJ3	DYHJ1	DYHJ2	DYHJ3	VIP	Fold_Change	LogFC	Type
pme1841	C5H14N2	Cadaverine	Alkaloids	Phenolamine	462-94-2	B	9	9	9	359680	130090	203980	1.95899	25694.4	14.6492	up
pmb0501	C5H14N4	Agmatine	Alkaloids	Phenolamine	306-60-5	A	71046	9	9	74654	273030	89227	1.35318	6.14813	2.62015	up
mws0145	C8H8O3	O-Anisic acid (2-Methoxybenzoic acid)	Phenolic acids	Phenolic acids	529-75-9	B	9	3410.3	4474.6	9	9	9	1.04659	0.00342036	-8.19164	down
pmb0142	C9H8O3	Caffeic aldehyde	Phenolic acids	Phenolic acids	141632-15-7	B	9	2081.8	9	3345	5010.1	3007.6	1.10012	5.41132	2.43598	up
Zmsp001834	C8H8O4	2,6-Dimethoxy-1,4-benzoquinone	Quinones	Quinones	530-55-2	B	2421600	3459600	2969100	67777	65896	71774	1.19605	0.0232136	-5.42889	down
mws0027	C9H10O5	Syringic acid	Phenolic acids	Phenolic acids	530-57-4	B	33276	55120	27899	7386.7	9	9	1.36597	0.0636717	-3.9732	down
pma1840	C14H20NO3+	4-Coumaroylcholine	Alkaloids	Alkaloids	-	B	5860.9	9	9	4298.6	2410.4	7419.9	1.01696	2.40332	1.26503	up
mws0789	C15H12O4	Pinocembrin (Dihydrochrysin)	Flavonoids	Dihydroflavone	480-39-7	B	9	9	9	581370	58714	226780	1.94566	32106.1	14.9706	up
mws1659	C15H10O5	Emodin	Quinones	Anthraquinone	518-82-1	B	9	9	9	62424	8711.2	59962	1.7562	4855.45	12.2454	up
Lmmp005125	C16H14O4	Pinostrobin Chalcone	Flavonoids	Chalcones	18956-15-5	B	9	9	9	104670	17580	93848	1.81825	8003.63	12.9664	up
pme3475	C15H12O5	Butin	Flavonoids	Dihydroflavone	492-14-8	A	6669.5	6904.6	9	63127	225020	55646	1.15947	25.3103	4.66166	up
mws1422	C15H14O5	Epiafzelechin	Flavonoids	Flavanols	24808-04-6	B	9	11063	9	35609	64485	66337	1.38682	15.0195	3.90876	up
pme1201	C15H14O5	Phloretin	Flavonoids	Chalcones	60-82-2	A	950350	868010	2107.2	6786200	15658000	3638900	1.0509	14.3277	3.84073	up
mws0064	C15H12O6	Eriodictyol (5,7,3',4'-Tetrahydroxyflavanone)	Flavonoids	Dihydroflavone	552-58-9	A	9	9	9	9	137560	11880	1.2181	5535.15	12.4344	up
Zmpn002440	C15H12O6	3,4,2',4',6'-Pentahydroxychalcone	Flavonoids	Chalcones	14917-41-0	B	9	9	9	3852.5	220020	12167	1.68442	8742.2	13.0938	up
mws0054	C15H14O6	Catechin	Flavonoids	Flavanols	154-23-4	B	16322	28676	17330	9	9	9	1.71482	0.000433192	-11.1727	down
Zmhp003514	C16H12O6	6,7,8-Tetrahydroxy-5-methoxyflavone	Flavonoids	Flavonoid	-	B	9	9	3062.6	10885	78015	18174	1.37334	34.7575	5.11925	up
mws1564	C17H16O5	Farrerol (6,8-Dimethyl-5,7,4'-trihydroxyflavanone)	Flavonoids	Dihydroflavone	24211-30-1	B	9	9	9	31140	44935	116200	1.81981	7121.3	12.7979	up
pmp001176	C17H19NO4	Dihydrocaffeoyltyramine	Alkaloids	Phenolamine	-	B	9	9	9	65557	12251	40703	1.7606	4389.3	12.0998	up
mws0463	C16H14O6	Hesperetin	Flavonoids	Dihydroflavone	520-33-2	B	1912.9	3788	9	8373.2	68419	15060	1.02384	16.0865	4.00778	up
Lmhn001477	C13H12O9	2-Caffeoyl-L-tartaric acid (Caftaric acid)	Phenolic acids	Phenolic acids	67879-58-7	B	9	9	9	38026	26782	34379	1.76889	3673.59	11.843	up
mws0066	C16H12O7	Isorhamnetin*	Flavonoids	Flavonols	480-19-3	B	9	9	9	48582	15842	19077	1.73449	3092.63	11.5946	up
pme3459	C20H28O3	Cafestol	Terpenoids	Ditepenoids	469-83-0	B	9	9	9	15858	140630	157110	1.83698	11614.7	13.5037	up
pmp000004	C17H14O7	4',5,7-Trihydroxy-3',6-dimethoxyflavone (Jaceosidin)	Flavonoids	Flavonoid	18085-97-7	B	9	9	9	35034	60717	50084	1.80786	5401.3	12.3991	up
mws0917	C17H14O7	3,7-Di-O-methylquercetin	Flavonoids	Flavonols	2068-02-2	B	9	9	9	11036	18751	14817	1.67832	1652	10.69	up
Lmtn002565	C14H18O9	1-O-Vanilloyl-D-Glucose	Phenolic acids	Phenolic acids	-	B	9	9	9	20836	3017	4607.6	1.57554	1054.1	10.0418	up
pmn001517	C15H22O8	3,4,5-Trimethoxyphenyl-1-O-Glucoside	Phenolic acids	Phenolic acids	-	B	13124000	20708000	16429000	487400	436920	369790	1.17815	0.0257478	-5.27941	down
Lmfn000604	C13H16O10	6-O-Galloyl-glucose*	Tannins	Tannin	13186-19-1	B	9	9122.9	4106.4	9	9	9	1.0833	0.00203954	-8.93754	down
Hmmp002150	C19H19NO5	3,5-Bis(3-methoxy-4-hydroxyphenyl)-2,3-dihydro-2(1H)-pyridinone	Alkaloids	Alkaloids	-	B	7490.3	10596	8077.2	9	9	9	1.61849	0.00103197	-9.92038	down
pmp000786	C18H16O7	Eupatorin (5,3'-Dihydroxy-6,7,4'-trimethoxyflavone)*	Flavonoids	Flavonoid	855-96-9	B	9	9	9	1975.6	38493	50121	1.65566	3355.17	11.7122	up
pmp000006	C18H16O7	Eupatilin (5,7-Dihydroxy-3',4',6-Trimethoxyflavone)*	Flavonoids	Flavonoid	22368-21-4	B	9	9	9	9	46889	58842	1.24721	3916.3	11.9353	up
Zmhn101746	C20H22O9	Tetrahydroxy-stilbene-O-glucoside	Others	Stilbene	-	B	54171	98289	33561	9	9	9	1.82447	0.000145145	-12.7502	down
Zmcp010827	C27H42O3	Diosgenin	Steroids	Steroidal saponins	512-04-9	A	9	9	9	1638800	285020	701810	2.06828	97245.6	16.5693	up
mws1620	C27H42O4	Ruscogenin	Steroids	Steroidal saponins	472-11-7	A	9	9	1172.7	4556800	1505000	3608800	2.01144	8121.78	12.9876	up
mws1434	C21H20O10	Apigenin-6-C-glucoside (Isovitexin)*	Flavonoids	Flavonoid carbonoside	29702-25-8	A	36780	41860	58394	9	9	9	1.80224	0.000197031	-12.3093	down
mws0048	C21H20O10	Apigenin-8-C-Glucoside (Vitexin)*	Flavonoids	Flavonoid carbonoside	3681-93-4	A	35065	37380	52826	9	9	9	1.79305	0.000215533	-12.1798	down
pmp000413	C21H20O10	Genistein-8-C-glucoside	Flavonoids	Isoflavones	66026-80-0	A	14538	10043	14129	9	9	9	1.66363	0.000697494	-10.4855	down
pmp001034	C27H44O4	Markogenin	Steroids	Steroidal saponins	562-35-6	B	9	9	9	157060	43307	89918	1.86638	10751.3	13.3922	up
HJN090	C21H22O10	Butin-7-O-glucoside	Flavonoids	Flavonoid	-	B	24742	28260	3029.9	9	20643	9	1.0876	0.368736	-1.43934	down
pma0692	C25H31N3O4	N1,N10-Bis(p-coumaroyl)spermidine	Alkaloids	Phenolamine	114916-05-1	B	24384	12521	28010	9	9	9	1.71579	0.000415929	-11.2314	down
Hmbn001571	C15H21NO10S2	2(R)-Hydroxy-2-Phenylethyl Glucosinolate	Others	Glucosinolates	-	B	9258.9	22376	11978	713260	319000	224860	1.10608	28.8245	4.84922	up
pmp000090	C20H26O11	Regaloside D	Phenolic acids	Phenolic acids	120601-66-3	B	9	9	9	42592	55539	46360	1.80943	5351.52	12.3857	up
pmp000438	C30H50O2	Betulin	Terpenoids	Triterpene	473-98-3	B	14874	21909	19664	9	9	9	1.70658	0.000478325	-11.0297	down
Zmcp008957	C27H42O5	24-hydroxy Pennogenin	Steroids	Steroidal saponins	113960-61-5	B	375880	760200	137770	9	9	9	2.00146	2.11956e-05	-15.5259	down
Li512113	C20H20O12	Maleoyl-caffeoylquinic acid	Phenolic acids	Phenolic acids	-	B	9	9991.5	9	76260	52387	54106	1.41353	18.258	4.19045	up
HJN041	C21H24O11	Epicatechin glucoside	Flavonoids	Flavanols	-	B	34699	76442	13260	9	9	9	1.76256	0.00021704	-12.1698	down
mad2085	C22H18O11	Caffeoyl-p-coumaroyltartaric acid	Phenolic acids	Phenolic acids	-	B	7825.4	17540	9	9	9	9	1.13418	0.00106406	-9.8762	down
pmn001315	C20H26O12	Regaloside	Phenolic acids	Phenolic acids	-	B	9	9	9	93234	93370	78991	1.87301	9836.85	13.264	up
Lmpp005784	C21H20O12	6-Methoxyquercetin-3-O-Xyloside	Flavonoids	Flavonols	-	B	30806	23823	9	9	9	9	1.19976	0.000494162	-10.9827	down
Lmyp004444	C22H22O12	Tricin-4'-methylether-3'-O-glucoside	Flavonoids	Flavonols	-	B	9	9	9	94823	11834	20286	1.7437	4701.59	12.1989	up
pmb0758	C24H26O11	Anisic acid-O-feruloyl glucoside	Phenolic acids	Phenolic acids	-	B	139970	362900	27392	9	9	9	1.8849	5.09182e-05	-14.2615	down
Hmcp001636	C23H24O13	Limocitrin-7-O-glucoside	Flavonoids	Flavonoid	-	B	9	9	9	42624	33725	29612	1.77582	3924.48	11.9383	up
pmb0565	C23H24O13	Syringetin-3-O-glucoside	Flavonoids	Flavonoid	40039-49-4	B	9	9	9	29507	51747	31629	1.7796	4180.85	12.0296	up
pmb3041	C23H22O14	Tricin-7-O-saccharic acid	Flavonoids	Flavonoid	-	B	61509	49005	57223	7373.5	9	9	1.42715	0.044066	-4.50419	down
pmp001110	C25H26O13	Apigenin-6-C-xyloside-8-C-arabinoside	Flavonoids	Flavonoid carbonoside	-	A	1871100	2838400	1991000	9	9	9	2.17586	4.02955e-06	-17.9209	down
pmb0686	C24H24O14	Eriodictyol-7-O-(6''-malonyl)glucoside	Flavonoids	Dihydroflavone	-	B	9	9	9	36941	7255.5	15310	1.68408	2203.94	11.1059	up
pmb2979	C25H26O14	Hesperetin-7-O-(6''-malonyl)glucoside	Flavonoids	Dihydroflavonol	-	B	99904	105060	137320	19993	22166	9	1.01882	0.123196	-3.02097	down
mws1292	C26H28O14	Isoschaftoside	Flavonoids	Flavonoid carbonoside	52012-29-0	B	1483700	2192400	1481800	9	9	9	2.15275	5.23469e-06	-17.5435	down
Hmdp003400	C33H52O8	Trillin (Diosgenin-3-O-glucoside)	Terpenoids	Triterpene Saponin	14144-06-0	A	9	9	9	2147800	2136800	1571400	2.16465	216889	17.7266	up
Lmpp003930	C30H26O12	Apigenin-7-O-(6''-p-Coumaryl)glucoside	Flavonoids	Flavonoid	-	B	9	9	9	595980	611510	480820	2.05255	62530	15.9323	up
pme0368	C27H30O14	Apigenin-7-O-rutinoside (Isorhoifolin)	Flavonoids	Flavonoid	552-57-8	B	9	9	9	615080	694660	538040	2.06094	68436.3	16.0625	up
mws0047	C27H30O14	Rhoifolin	Flavonoids	Flavonoid	17306-46-6	B	9	9	9	602580	675200	451870	2.05386	64061.1	15.9672	up
Lmgp004474	C27H30O14	5,7,4'-Trihydroxyisoflavone-7-O-galactoside-rhamnose	Flavonoids	Isoflavones	-	B	6605.1	9	9	608440	643650	501770	1.74344	264.81	8.04881	up
mws0046	C27H32O14	Naringenin-7-O-Neohesperidoside(Naringin)	Flavonoids	Dihydroflavone	10236-47-2	B	9	6354.4	9	53991	67041	51851	1.44415	27.13	4.76182	up
Zmcp006626	C33H52O9	Pennogenin-3-O-β-D-glucopyranoside	Steroids	Steroidal saponins	37341-36-9	A	818600	1294400	1857700	9	9	9	2.12558	6.79981e-06	-17.1661	down
pme1665	C27H30O15	Isovitexin-7-O-glucoside(Saponarin)	Flavonoids	Flavonoid carbonoside	20310-89-8	A	3803	3499.3	4586.7	9	9	9	1.52334	0.00227101	-8.78245	down
mws1661	C28H32O15	Diosmetin-7-O-rutinoside (Diosmin)	Flavonoids	Flavonoid	520-27-4	B	9	9	9	25387	22654	24975	1.73673	2704.3	11.401	up
Lmpp003977	C31H29O13+	Peonidin-3-O-(6''-O-p-Coumaroyl)glucoside	Flavonoids	Anthocyanins	-	B	9	9	9	25696	20075	19274	1.72302	2409.07	11.2343	up
mws0059	C27H30O16	Quercetin-3-O-rutinoside (Rutin)*	Flavonoids	Flavonols	153-18-4	A	9	9	9	32114	45170	15674	1.75064	3442.89	11.7494	up
pmn001583	C27H30O16	Quercetin-3-O-robinobioside*	Flavonoids	Flavonols	52525-35-6	A	9	9	5312.4	35636	50842	18464	1.37252	19.6875	4.2992	up
Rfmb26201	C30H38O14	Syringaresinol-4'-O-(6''-acetyl)glucoside	Lignans and Coumarins	Lignans	-	B	3914.3	6415.5	2030.5	427920	453960	624560	1.35984	121.877	6.92929	up
Lmmp002463	C28H32O16	Sexangularetin-3-O-glucoside-7-O-rhamnoside	Flavonoids	Flavonols	-	A	9	9	9	9813.9	9136.2	7470.4	1.62031	978.537	9.93448	up
pmp001310	C27H30O17	6-Hydroxykaempferol-3,6-O-Diglucoside	Flavonoids	Flavonols	-	B	21442	62180	9	207120	589470	223410	1.10548	12.1964	3.60839	up
Lmtp003677	C27H30O17	Quercetin-3-O-sophoroside (Baimaside)	Flavonoids	Flavonols	18609-17-1	B	25692	67524	9	219090	660690	258050	1.10391	12.2052	3.60942	up
pmn001533	C26H30O19	2-O-Di-gallic acyl-Glucoside-Glucoside	Phenolic acids	Phenolic acids	-	B	9	9	9	5421.8	8413.8	4453.1	1.57148	677.359	9.40378	up
pmn001369	C32H42O17	1-Hydroxypineolin Diglucoside	Lignans and Coumarins	Lignans	-	B	9	9	9	13514	14959	14045	1.67623	1574.74	10.6209	up
Hmdp003401	C39H62O13	Trillin-6'-O-glucoside	Terpenoids	Triterpene Saponin	-	B	9	9	2641.8	38337	46210	23281	1.44241	40.5399	5.34127	up
mws1035	C33H40O19	Kaempferol-3-O-robinoside-7-O-rhamnoside (Robinin)	Flavonoids	Flavonols	301-19-9	B	9	9	9	231100	296160	231050	1.97652	28085.6	14.7775	up
pmb0613	C33H40O20	Apigenin-6,8-di-C-glucoside-4'-O-glucoside	Flavonoids	Flavonoid	-	B	1726.8	5726.7	1275	9	9	9	1.44662	0.00309332	-8.33663	down
Hmcp001589	C34H42O21	Isorhamnetin-3-O-rutinoside-4'-O-glucoside	Flavonoids	Flavonols	111393-97-6	B	9	9	9	4031	4374.2	5975.8	1.54568	532.63	9.05699	up
Zmcp008692	C44H70O17	Polyphyllin H	Steroids	Steroidal saponins	81917-50-2	B	129050	235860	127200	9	9	9	1.93013	5.48658e-05	-14.1537	down
Cmdp004914	C45H72O17	Gracillin	Steroids	Steroidal saponins	19083-00-2	A	9	9	9	58956	145550	121640	1.88535	12079.5	13.5603	up
Zmcp005184	C44H70O18	24-hydroxy Pennogenin-3-O-alpha-L-rhamnopyranosyl-(1→2)-[alpha-L-xyloyl-(1→4)]-beta-D-glucopyranoside	Steroids	Steroidal saponins	-	B	132820	172580	129410	9	9	9	1.92196	6.20961e-05	-13.9751	down
Hmdp003423	C45H72O18	Neosibiricoside D	Steroids	Steroidal saponins	880152-67-0	A	7341.8	10789	25254	3269400	3739900	2227900	1.438	212.913	7.73412	up
pmp000762	C45H72O18	Ruscogenin-1-O-rhamnosyl(1,2)glucosyl(1,2)glucoside	Steroids	Steroidal saponins	-	A	9	9	9	1166800	1487900	821300	2.1161	128741	16.9741	up
Hmdp002882	C45H70O19	(25S)-Pratioside D1	Steroids	Steroidal saponins	1173921-55-5	A	9	9	8884.8	13976000	18310000	10440000	2.06255	4799.16	12.2286	up
Hmdp003138	C45H72O19	Kingianoside D	Steroids	Steroidal saponins	145854-05-3	A	9	591.51	9	57101	65396	42967	1.61373	271.471	8.08465	up
pmp001042	C45H74O19	Timosaponin D	Steroids	Steroidal saponins	-	B	9	9	9	5540400	6422800	4265000	2.25235	601044	19.1971	up
pmp000766	C43H74O21	Ruscogenin-1-O-acetylrhamnosyl(1,2)rhamnosyl(1,2)glucoside	Steroids	Steroidal saponins	-	B	46251	48836	51030	9	9	9	1.81141	0.000184783	-12.4019	down
Cmdp005440	C45H70O20	kingianoside G	Steroids	Steroidal saponins	1173921-54-4	A	9	9	3838.4	14887	22646	10259	1.28403	12.3929	3.63144	up
Zmcp005839	C50H80O21	Parisyunnanoside B	Steroids	Steroidal saponins	945865-37-2	B	9	9	9	5355.6	21905	16081	1.65456	1605.24	10.6486	up
Hmbn006558	C51H80O22	27-O-(3-Hydroxy-3-methylglutaroyl)spirost-5-ene-3β,27-diol(isonarthogenin)-3-O-rha-(1→2)-O-[glu-(1→4)]-glucoside	Steroids	Steroidal saponins	-	B	2143500	3140500	2293000	9	9	9	2.18693	3.56342e-06	-18.0983	down
Hmdp003288	C51H82O23	Trillin-6'-O-sophorotrioside	Terpenoids	Triterpene Saponin	-	A	9	9	9	1098800	1653800	1306100	2.13161	150322	17.1977	up
