# Supplementary material for: Integrated comparative metabolomics and network pharmacology approach to uncover the key active ingredients of Polygonati rhizoma and their therapeutic potential for the treatment of Alzheimer’s disease
Source: Front Pharmacol. 2022 Aug 4;13:934947. doi: 10.3389/fphar.2022.934947 (PMC9385993; doi:10.3389/fphar.2022.934947)
Supplement: Supplementary file 5 [file Table1.XLSX]

## Sheet: Sheet1
Index	Q1 (Da)	Q3 (Da)	Molecular Weight (Da)	Ionization model	Formula	Compounds	Class I	Class II	CAS	Level	mix01	mix02	mix03	DHHJ1	DHHJ2	DHHJ3	DHJ1	DHJ2	DHJ3	DYHJ1	DYHJ2	DYHJ3	HJ1	HJ2	HJ3	SGHJ1	SGHJ2	SGHJ3
pmb0782	86.1	69.2	85.1	[M+H]+	C5H11N	Piperidine	Alkaloids	Alkaloids	110-89-4	B	3297500	3260100	3155700	2909000	2663800	2889000	2776700	2264800	1771200	6965800	4256100	6915200	2090900	1799500	1093200	2609800	4876900	7412100
pme2292	89.11	72.08	88.1	[M+H]+	C4H12N2	Putrescine	Alkaloids	Phenolamine	110-60-1	B	4973300	4688000	4619200	13426000	11877000	7175000	7949700	4995400	3465900	1363300	1233000	1916900	3508200	3202100	1819300	7074800	2402600	973650
pme1841	103.12	86.1	102.116	[M+H]+	C5H14N2	Cadaverine	Alkaloids	Phenolamine	462-94-2	B	54798	62815	60844	9	9	9	37932	9	9	359680	130090	203980	113470	46651	13368	9	9	9
pmb0484	104.1	60.1	103.091	[M+H]+	C5H13NO	Choline	Alkaloids	Alkaloids	62-49-7	B	30801000	29808000	31625000	42655000	39806000	44414000	25534000	28812000	28059000	19920000	21164000	19281000	26034000	28326000	27126000	36047000	33980000	33203000
pme2433	106.09	88	105.079	[M+H]+	C4H11NO2	Diethanolamine	Others	Others	111-42-2	B	186320	177360	187850	218480	211580	305820	298600	345650	220580	308120	202550	205420	324130	451610	309640	155010	139580	59209
pmb1096	118.07	91	117.058	[M+H]+	C8H7N	Indole	Alkaloids	Plumerane	120-72-9	B	78876	82721	80817	144370	138340	158930	53997	34794	17276	112170	57998	68692	59420	55056	64477	90557	50086	101240
mws0191	118.09	59	117.079	[M+H]+	C5H11NO2	Betaine	Alkaloids	Alkaloids	107-43-7	B	353990	348740	524700	179390	299550	452010	69296	149070	115530	345600	237850	267280	209400	280180	187000	938420	1294100	609600
Lmbp000728	121.06	77.04	120.058	[M+H]+	C8H8O	(S)-2-Phenyloxirane	Others	Others	20780-54-5	A	11552000	11713000	10314000	4231100	5702500	6672300	16199000	4290600	2627100	31929000	4670300	28967000	24114000	23673000	12074000	6336000	9136500	2615700
pmb0069	122	105	121	[M+H]+	C7H7NO	Benzamide	Phenolic acids	Phenolic acids	55-21-0	B	778060	806980	709580	420100	451320	781160	306720	193390	170840	4042900	246430	1085400	1028000	571620	762470	237340	181700	159410
mws0491	122.1	105	121.089	[M+H]+	C8H11N	Phenethylamine	Others	Others	64-04-0	B	2520800	2518700	2522300	1372300	1267500	2926400	1116600	678610	634810	12494000	967490	3811000	3596100	1862000	2659500	783050	592700	565570
mws0628	121.03	92	122.037	[M-H]-	C7H6O2	4-Hydroxybenzaldehyde	Phenolic acids	Phenolic acids	123-08-0	B	314900	315320	362940	130110	111610	172430	257220	285350	146970	241580	266830	244770	307220	404280	674110	549260	1058100	177590
pme0241	123.04	79	122.037	[M+H]+	C7H6O2	Benzoic acid	Phenolic acids	Phenolic acids	65-85-0	B	27725	37972	57621	34330	30957	51303	22192	46892	50574	31400	15060	31395	42229	60067	30096	16561	10490	22219
pmp001086	127.04	97	126.032	[M+H]+	C6H6O3	5-Hydroxymethylfurfural	Phenolic acids	Phenolic acids	67-47-0	B	755730	640670	712620	422470	465100	551810	558250	815690	561770	596410	574320	497690	790340	898790	509910	1004700	1139300	531630
pme2693	131.12	114.09	130.111	[M+H]+	C6H14N2O	N-Acetylputrescine	Alkaloids	Phenolamine	18233-70-0	A	794060	795090	1116500	2200200	2301800	3295300	1005400	2179600	1395000	728220	614990	637930	349690	776600	564180	654890	569410	1289400
pmb0501	131.13	114.1	130.122	[M+H]+	C5H14N4	Agmatine	Alkaloids	Phenolamine	306-60-5	A	390940	327060	294890	1111000	806960	1010200	875150	646500	892130	74654	273030	89227	73540	222150	331680	71046	9	9
ML10197929	130.09	88.04	131.069	[M-H]-	C4H9N3O2	Creatine	Others	Others	57-00-1	B	19890	22153	40373	7204.9	6033.6	9	18484	10101	14405	255180	34678	183450	14531	8923.3	9383	23941	102140	162390
pmp001198	132.1	57.1	131.095	[M+H]+	C6H13NO2	6-Deoxyfagomine	Alkaloids	Alkaloids	197449-09-5	A	3099400	3135300	3156200	2969000	2646800	3072300	2833600	2316600	1808700	6797000	4101300	7116300	2109900	1758100	1091000	2620000	5088600	7650900
mws1503	133.06	115	132.058	[M+H]+	C9H8O	Cinnamaldehyde	Phenolic acids	Phenolic acids	104-55-2	B	8556.5	9834.2	8712.6	9	17536	11261	3942.5	15144	35090	9	9007.8	3499.7	3982.8	9	8538.7	4280.8	17231	9
pmb0374	136.06	118.9	135.054	[M+H]+	C5H5N5	2-Aminopurine	Alkaloids	Alkaloids	452-06-2	B	23285	19787	11037	20306	208110	13899	13990	2326.7	9	31142	7430.5	7532.8	24312	9	6084.9	19403	32783	9
HJKP000649	136.07	91.05	135.068	[M+H]+	C8H9NO	N-benzylformamide	Alkaloids	Alkaloids	6343-54-0	B	2296800	2324400	2365800	2719600	2311700	3235700	1638900	1168200	913980	3490500	2572500	2933700	1658600	1870400	2508000	2419800	2809200	3250700
pme2268	138.05	94.07	137.048	[M+H]+	C7H7NO2	Trigonelline	Alkaloids	Alkaloids	535-83-1	A	6341800	6288400	7570500	11787000	18294000	15734000	2229500	2656800	2816400	3747400	4522100	4887600	4788400	6657500	5475900	5081700	4747000	13897000
pma0948	138.09	121.1	137.091	[M+H]+	C8H11NO	Phenylethanolamine	Others	Others	7568-93-6	B	2593300	2619700	2841000	1054800	1460900	1618500	3790300	1234800	671950	7632100	1224400	7395200	5693500	6349200	2381500	1372200	2375700	620960
Lmbn001981	137.02	93.03	138.032	[M-H]-	C7H6O3	2,5-Dihydroxybenzaldehyde	Phenolic acids	Phenolic acids	1194-98-5	B	359990	339520	327130	230270	1086200	257180	237720	209660	223140	217110	202660	166190	315820	285070	412130	399760	686050	272350
mws0749	137.02	93	138.032	[M-H]-	C7H6O3	4-Hydroxybenzoic acid	Phenolic acids	Phenolic acids	99-96-7	B	427880	422230	503690	259890	1517300	339810	229880	283400	232270	249010	271400	324790	418390	401830	574600	518140	877830	390370
Hmgn001653	137.02	93.04	138.032	[M-H]-	C7H6O3	Protocatechuic aldehyde	Phenolic acids	Phenolic acids	139-85-5	B	186530	257340	204350	123520	723860	153610	141790	146270	132670	115250	116870	99571	196410	186570	216670	265660	459360	142560
pme2828	140	99	139.027	[M+H]+	C6H5NO3	4-Nitrophenol*	Phenolic acids	Phenolic acids	100-02-7	B	10978000	11506000	10690000	8065300	9473500	9487000	10637000	9528100	10532000	10217000	10800000	8528100	10603000	11647000	10858000	17013000	9	6999100
Zmzn002575	138.02	108.02	139.027	[M-H]-	C6H5NO3	2-Nitrophenol*	Phenolic acids	Phenolic acids	88-75-5	B	41825	40071	50419	35315	44977	48303	26800	35890	42236	26294	28948	30366	37702	24391	45120	48485	52159	38657
mws0704	140.01	78.96	141.019	[M-H]-	C2H8NO4P	O-Phosphorylethanolamine	Alkaloids	Alkaloids	1071-23-4	B	58275	65411	68889	460450	99139	400960	86198	129700	97986	27694	33337	32333	37242	84568	94229	58400	28930	33455
pma2987	142.1	124.09	141.09	[M+H]+	C6H11N3O	Histidinol	Others	Others	501-28-0	B	20120000	18898000	18858000	17232000	12628000	15192000	15890000	17874000	18611000	20347000	19561000	16406000	15901000	15440000	16948000	16494000	25516000	22850000
mws0103	146.06	91	145.053	[M+H]+	C9H7NO	Indole-3-carboxaldehyde	Alkaloids	Plumerane	487-89-8	B	16652	21745	23050	17251	31406	21751	27661	18609	19643	20811	14064	18988	23588	9	24566	16440	19922	10394
pme1691	147.13	87.2	146.118	[M+H]+	C7H16NO2	Acetylcholine	Alkaloids	Alkaloids	60-31-1	B	64073	52363	76011	77911	105170	117310	95690	117790	52756	78141	58364	64545	90002	99314	26108	72726	68347	40211
pmp001285	149.02	65.04	148.016	[M+H]+	C8H4O3	Phthalic anhydride	Phenolic acids	Phenolic acids	85-44-9	A	1689100	1698300	1575600	1532400	1494300	1611800	1650800	1585800	1547600	1622600	1432200	1377600	1463800	1438900	1547700	1666100	1754100	1677900
ML10171848	147.03	85.03	148.037	[M-H]-	C5H8O5	D-Arabinono-1,4-lactone	Others	Others	2782-09-4	B	164540	157220	144910	18960	13975	17317	159830	128770	190510	145830	194010	145180	183140	176240	285120	191060	303040	86482
mws2213	147.05	77.01	148.052	[M-H]-	C9H8O2	Cinnamic acid	Phenolic acids	Phenolic acids	140-10-3	A	83763	83271	70659	544.62	1657.6	1236.7	120830	1875.6	1439.7	544590	1452.2	288530	172090	62129	9	1935	2794.7	2251.9
Lmgp000796	150.06	61.01	149.048	[M+H]+	C8H7NO2	4-Hydroxymandelonitrile	Alkaloids	Alkaloids	13093-65-7	A	3656900	3569000	3740400	1077100	1357900	563480	2476800	2274300	1109500	12327000	6763800	10109000	1779200	904650	616600	2389300	2951300	5434400
mws0921	149.06	131	150.068	[M-H]-	C9H10O2	p-Coumaryl alcohol	Phenolic acids	Phenolic acids	3690-05-9	B	25434	20673	18465	16727	31260	16770	3900.1	9364.4	9670.1	25163	20765	31359	9384.3	11807	34554	27420	32796	20322
mws0145	151.04	93	152.047	[M-H]-	C8H8O3	O-Anisic acid (2-Methoxybenzoic acid)	Phenolic acids	Phenolic acids	529-75-9	B	7451.1	5532.6	6018.8	8909.6	30432	16255	9	9	4896.6	9	9	9	9	9	2261.5	9	3410.3	4474.6
mws0458	151.04	136	152.047	[M-H]-	C8H8O3	Vanillin	Phenolic acids	Phenolic acids	121-33-5	B	225280	225570	263620	319940	451540	325980	140050	182760	227030	125400	147710	126990	145800	129830	179220	204800	366840	253190
mws0885	153.02	109.03	154.027	[M-H]-	C7H6O4	2,4-Dihydroxybenzoic acid*	Phenolic acids	Phenolic acids	89-86-1	B	38148	22929	31634	9	131620	9	9	9	9	26774	9	21175	49097	21742	9	23439	47946	9
mws0180	153.02	109.03	154.027	[M-H]-	C7H6O4	2,5-Dihydroxybenzoic acid*	Phenolic acids	Phenolic acids	490-79-9	B	12134	13218	10640	9	67569	9	9	9	9	18063	10169	9	28106	11998	11884	20132	29534	9
pmb0819	157	130	156.069	[M+H]+	C10H8N2	3-Indoleacetonitrile	Alkaloids	Plumerane	771-51-7	B	191440	201520	229540	367820	379780	437510	120580	69740	16670	255260	138920	159860	142210	127140	143200	210110	110900	185140
mws0987	161.06	115	160.052	[M+H]+	C10H8O2	6-MethylCoumarin	Lignans and Coumarins	Coumarins	92-48-8	B	3767.7	4184.1	7383.5	7863.1	9	5997.3	3580.7	7508.8	8518.8	9	3987.3	2990.6	1697.6	2399.7	4642.7	4256	5066.7	6534.4
mws0005	161.11	144	160.1	[M+H]+	C10H12N2	Tryptamine	Alkaloids	Plumerane	61-54-1	B	843070	839530	872000	489120	191970	1017200	478410	713970	798480	174060	175870	172090	4267600	2010100	2535100	28101	18966	23926
NK10246260	162.06	116.05	161.048	[M+H]+	C9H7NO2	2,4-Dihydroxyquinoline	Alkaloids	Quinoline alkaloids	86-95-3	B	41802	39495	40768	26795	32192	55262	44670	35618	44486	57086	4750	21076	54628	46157	36242	52880	91145	18069
mws0102	160.04	116	161.048	[M-H]-	C9H7NO2	Indole-5-carboxylic acid*	Alkaloids	Plumerane	1670-81-1	B	22845	32433	27821	10886	119550	14551	16178	10425	8524.9	40203	5247.4	12708	26069	12311	21750	27220	34610	28237
mws1417	160.04	116	161.048	[M-H]-	C9H7NO2	Indole-3-carboxylic acid*	Alkaloids	Plumerane	771-50-6	B	43789	39417	42211	22613	191270	30819	28080	13897	20271	59540	9927.4	25942	48713	30978	32872	51733	61374	61462
mws1346	162.08	98	161.069	[M+H]+	C6H11NO4	DL-2-Aminoadipic acid	Alkaloids	Alkaloids	542-32-5	B	126770	158240	137430	101710	150240	119090	100790	115150	105010	205650	161310	157860	100450	101970	117460	167010	238270	205540
pmf0440	163.08	91.1	162.068	[M+H]+	C10H10O2	4-MethoxycinnaMaldehyde	Phenolic acids	Phenolic acids	1963-36-6	B	301620	316640	298210	248190	258170	274570	240610	251210	227560	248540	288050	213020	248320	251540	252790	244640	326800	306580
pmb0142	165.1	95.2	164.047	[M+H]+	C9H8O3	Caffeic aldehyde	Phenolic acids	Phenolic acids	141632-15-7	B	6805.3	3644.7	5170.1	6824.9	4554	8551.3	5835.7	8490.4	13758	3345	5010.1	3007.6	4324.1	2586.9	5511.4	9	2081.8	9
pme1439	165.05	119	164.047	[M+H]+	C9H8O3	p-Coumaric acid	Phenolic acids	Phenolic acids	501-98-4	B	17615	16186	11029	9	14981	9	41622	9	9	10057	9	50209	22629	26038	9	10509	12178	9
pme3083	164.04	120	165.043	[M-H]-	C8H7NO3	2-(Formylamino)benzoic acid	Phenolic acids	Phenolic acids	3342-77-6	B	25785	29577	25107	9	25403	9	49037	9	9	9	9	94257	23707	25628	9	16536	9	14762
pme0281	165.02	121.03	166.027	[M-H]-	C8H6O4	Terephthalic acid	Phenolic acids	Phenolic acids	100-21-0	A	1268400	1237200	1281700	1284400	1449200	1038000	1175900	1282000	1146500	1208500	1043400	1201200	1226300	1320400	1170100	1192400	1343100	1343000
mws0851	143.11	143.11	166.097	[M-Na]-	C8H15NaO2	Sodium Valproate	Others	Others	1069-66-5	B	1878100	2014400	2074600	1357400	1698100	1665400	1526200	1702600	1603700	1695200	1593100	1383800	1397400	1469600	1427300	2069300	2798100	2148400
Zmsp001834	169.05	65	168.042	[M+H]+	C8H8O4	2,6-Dimethoxy-1,4-benzoquinone	Quinones	Quinones	530-55-2	B	1541700	1665400	1622900	2519400	6616900	2727400	137260	163720	159100	67777	65896	71774	391600	283740	456150	2421600	3459600	2969100
pme2598	167.03	123.04	168.042	[M-H]-	C8H8O4	3,4-Dihydroxybenzeneacetic acid	Phenolic acids	Phenolic acids	102-32-9	B	22041	23035	26961	49415	126030	28825	9	9	9	14373	17616	25608	9	9	11977	31934	51199	34449
mws0028	167.03	108.02	168.042	[M-H]-	C8H8O4	Vanillic acid	Phenolic acids	Phenolic acids	121-34-6	B	59490	76700	75490	40820	767760	60816	5707.6	5756.3	5146.7	14372	6415	5497.4	34120	8881.6	6384.5	20077	38877	32062
mws1500	177.09	130.9	176.084	[M+H]+	C11H12O2	Ethyl cinnamate	Phenolic acids	Phenolic acids	103-36-6	B	5409.1	3617.6	3258.2	9	3990.5	9	9	9	3612.5	9989.4	9	6629	5012.7	9	3414.5	9	9	1860.5
pmb2795	177	145	178.063	[M-H]-	C10H10O3	4-Methoxycinnamic acid	Phenolic acids	Phenolic acids	830-09-1	B	1926.1	2481.7	2041	5356.9	1995.9	4214.4	2736.6	1580.9	2769	1156.1	2462.1	3752	4070.1	5345.9	5106.8	1098.2	2129.9	1027.6
mws0093	179.07	146	180.079	[M-H]-	C10H12O3	Coniferyl alcohol	Phenolic acids	Phenolic acids	458-35-5	B	69064	66653	75533	43938	64731	44767	20665	27623	35588	53588	45473	57689	20162	34530	329610	73902	200440	40129
mws1350	181.05	151	182.058	[M-H]-	C9H10O4	Syringaldehyde; 4-Hydroxy-3,5-Dimethoxybenzaldehyde	Phenolic acids	Phenolic acids	134-96-3	B	42348	42906	43680	104700	55952	195460	7714.8	10064	15391	10026	15145	22216	71570	34374	42365	18277	17768	21905
MA10002917	183.01	109.02	184.012	[M-H]-	C6H4N2O5	2,4-Dinitrophenol	Phenolic acids	Phenolic acids	51-28-5	B	32736	34700	33125	27167	33514	37939	23363	29274	27881	32173	25572	26519	33922	27803	28955	33515	33554	30735
pmn001492	187.1	123.1	188.041	[M-H]-	C11H8O3	Ayapin	Lignans and Coumarins	Coumarins	494-56-4	B	43596	43819	39725	34162	72383	41081	42345	29685	37696	94005	42888	48976	46401	33361	40653	34356	53888	37698
pmn001380	187.1	169.09	188.105	[M-H]-	C9H16O4	Eucommiol	Others	Others	55930-44-4	A	48413	48716	51102	37438	86414	48182	40236	38269	40092	97551	34858	63955	62516	38803	41517	43662	56063	40603
pme2244	190.09	118.07	189.07	[M+H]+	C11H11NO2	3-Indolepropionic acid	Alkaloids	Plumerane	830-96-6	B	11724	6970.4	7832.1	15018	13743	14820	4607.9	9	1616.5	11131	4841.4	6917.8	7863.9	5866.6	4474.4	12283	3501	8848.8
Hmjp002337	193.04	133.03	192.033	[M+H]+	C10H8O4	Isoscopoletin (6-Hydroxy-7-Methoxycoumarin)*	Lignans and Coumarins	Coumarins	776-86-3	B	89569	91470	91260	33158	71410	51905	4944.2	5221.9	5055.4	36173	71897	76132	13747	23538	12156	314260	527410	73889
Cmpp003619	193.05	105.07	192.042	[M+H]+	C10H8O4	6,7-Dihydroxy-4-methylcoumarin	Lignans and Coumarins	Coumarins	529-84-0	B	53523	59668	52758	41554	48547	65001	9	9	9	42203	38930	32615	269160	76265	69339	23701	50082	61025
pme2993	193.05	133	192.042	[M+H]+	C10H8O4	Scopoletin (7-Hydroxy-5-methoxycoumarin)*	Lignans and Coumarins	Coumarins	92-61-5	B	29124	19705	23676	14258	27855	27781	7640.7	8359.4	9	22121	27909	14595	84350	25403	25475	17133	22730	25782
Lmdn003756	193.05	135.05	194.058	[M-H]-	C10H10O4	Methyl caffeate	Phenolic acids	Phenolic acids	3843-74-1	B	28123	36854	25863	136160	105020	145700	3578.1	1869.8	2295	4311.6	2443.4	3848.3	9161.5	8717.5	9407.2	9694.8	15195	17729
mws0014	193.05	134.01	194.058	[M-H]-	C10H10O4	Ferulic acid	Phenolic acids	Phenolic acids	537-98-4	B	54437	55471	55166	39585	240970	31749	21728	16101	15783	45851	22885	62640	33399	28100	12756	45334	51825	87003
mws0027	197.05	123	198.053	[M-H]-	C9H10O5	Syringic acid	Phenolic acids	Phenolic acids	530-57-4	B	25517	37966	33360	48813	163620	67099	9	9	9	7386.7	9	9	57115	13936	9	33276	55120	27899
pmb0130	203.12	144	202.111	[M+H]+	C12H14N2O	Acetryptine	Alkaloids	Phenolamine	3551-18-6	B	22332	20014	15709	21367	8121.8	13212	14179	13078	11217	73619	5800.1	14084	38839	11843	10286	13347	14398	12499
mws0018	203.22	83	202.216	[M+H]+	C10H26N4	Spermine	Alkaloids	Phenolamine	71-44-3	B	30642000	29979000	30112000	27057000	20667000	24690000	25235000	30648000	32136000	32913000	31551000	29283000	24867000	22777000	27792000	27897000	43889000	38668000
Wmhn001652	203.08	116.05	204.042	[M-H]-	C11H8O4	3-Methoxy-juglone	Quinones	Quinones	-	A	7555400	7198600	7047600	10978000	12181000	12198000	3964700	1767900	412030	9391600	4558200	4358700	5004400	4369000	4993800	9136100	4313500	8744500
pmb0818	206.1	147.5	205.074	[M+H]+	C11H11NO3	Methoxyindoleacetic acid	Alkaloids	Plumerane	3471-31-6	B	388530	393010	395710	717170	693800	837620	193590	99946	19785	577050	247290	301170	247100	242020	257260	464750	213470	452100
Lmln010063	205.16	189.13	206.167	[M-H]-	C14H22O	2,6-Di-t-butylphenol	Phenolic acids	Phenolic acids	128-39-2	A	2302700	2411400	2632100	2164500	2300300	2368400	2020600	2200500	2080400	2215100	2139300	1911200	1927800	2092400	2066100	2232500	2802300	2646200
pme3443	207.07	192	208.074	[M-H]-	C11H12O4	Sinapinaldehyde	Phenolic acids	Phenolic acids	4206-58-0	B	70045	74593	69159	66354	50238	82409	22693	52456	61005	22792	96842	56971	30662	33018	86075	70405	177150	43539
mws0853	209.08	179	210.089	[M-H]-	C11H14O4	Sinapyl alcohol	Phenolic acids	Phenolic acids	537-33-7	B	73342	62272	75111	141610	26969	113040	10345	24946	32284	21902	89081	33295	18436	27553	107100	138890	228090	50607
mws0677	219.11	160	218.106	[M+H]+	C12H14N2O2	N-Acetyl-5-hydroxytryptamine	Alkaloids	Alkaloids	1210-83-9	B	28843	28447	33340	45162	58620	52459	20563	25301	19516	16198	19797	18437	17430	22018	21907	32219	22901	46836
mws4085	223.06	193	224.068	[M-H]-	C11H12O5	Sinapic acid	Phenolic acids	Phenolic acids	530-59-6	B	26980	22963	30364	20423	204440	24918	9	9	9	3756.8	7311.2	4579.9	16094	9	9	49778	55436	59564
pmb0490	235.14	147.04	234.137	[M+H]+	C13H18N2O2	p-Coumaroylputrescine	Alkaloids	Phenolamine	34136-53-3	B	447240	479220	448490	757330	597890	758550	506150	348660	229470	86124	222670	225780	614740	960830	1453400	381710	719710	68072
pme2827	239	223	240.245	[M-H]-	C16H32O	Palmitaldehyde	Others	Others	629-80-1	B	12608000	14460000	16183000	7446500	7791400	7742000	7771700	8549100	7868100	7792100	7741000	7491900	7540300	7469100	7640500	7789800	8172100	7738600
mws1383	243.09	145	242.08	[M+H]+	C12H10N4O2	Lumichrome	Alkaloids	Alkaloids	1086-80-2	B	6162.2	3815.7	6517.4	2697.5	2328.9	2433	2409.8	4500.4	5085	8647.7	6549.8	5039.6	5761.8	3681.9	11274	6401.9	6218.2	4936.8
pma1840	250.14	147	250.144	[M]+	C14H20NO3+	4-Coumaroylcholine	Alkaloids	Alkaloids	-	B	6616.3	5628.6	4661.8	9	9	9	9	9	9	4298.6	2410.4	7419.9	8599.7	5360.8	2774.2	5860.9	9	9
mws0789	255.07	151	256.074	[M-H]-	C15H12O4	Pinocembrin (Dihydrochrysin)	Flavonoids	Dihydroflavone	480-39-7	B	47622	56314	59098	9	9	9	9	9	9	581370	58714	226780	38404	9	9	9	9	9
Cmpp007319	261.11	189.06	260.105	[M+H]+	C15H16O4	7-Methoxy-5-Prenyloxycoumarin	Lignans and Coumarins	Coumarins	35590-41-1	B	1818.2	2223.8	1588	2492.5	1553.3	2417.7	1849.6	1837.8	1932.7	1100.7	2264.9	1958	2357.7	1391.9	2940.7	2318.8	1156.5	1943.2
Lmlp003161	265.15	177.06	264.147	[M+H]+	C14H20N2O3	N-Feruloylputrescine	Alkaloids	Phenolamine	501-13-3	B	7827500	7078400	7201000	9643700	11413000	9919400	6103900	6783000	7515400	1466200	3957400	4705500	4283100	4907500	6981600	12081000	13495000	4785600
pmp000087	269.1	177.05	268.095	[M+H]+	C13H16O6	2-Feruloyl-sn-glycerol	Phenolic acids	Phenolic acids	-	B	10171	12138	8684.2	7415.3	55009	18350	5195.8	4223.8	5356.2	7236.5	6613.9	5675.8	14019	7344.4	7681.1	2733.7	11184	1605.4
mws1659	269.05	225	270.053	[M-H]-	C15H10O5	Emodin	Quinones	Anthraquinone	518-82-1	B	16483	16566	17002	9	9	9	3985.9	2816.8	9	62424	8711.2	59962	42976	60664	1455.7	9	9	9
Lmmp005125	271.1	167.03	270.089	[M+H]+	C16H14O4	Pinostrobin Chalcone	Flavonoids	Chalcones	18956-15-5	B	17215	13144	18625	9	9	9	9	9	9	104670	17580	93848	20594	18689	9	9	9	9
pme0376	271.06	151	272.068	[M-H]-	C15H12O5	Naringenin (5,7,4'-Trihydroxyflavanone)	Flavonoids	Dihydroflavone	480-41-1	A	41634	38324	42773	44883	35590	60341	3515.8	24468	10896	2842.4	78756	12452	15878	44050	516030	5360.4	8198.1	9
pme3475	273.08	153	272.068	[M+H]+	C15H12O5	Butin	Flavonoids	Dihydroflavone	492-14-8	A	76057	66960	66151	49300	64946	86139	11208	34027	11464	63127	225020	55646	76595	100630	337920	6669.5	6904.6	9
mws0914	271.06	151	272.068	[M-H]-	C15H12O5	Pinobanksin	Flavonoids	Dihydroflavonol	548-82-3	A	59792	54364	53780	67790	58208	96094	5826.2	29213	12984	4114.7	111380	18545	22142	49542	716460	6612.9	9379.5	9
pme2960	273.08	153	272.068	[M+H]+	C15H12O5	Naringenin chalcone	Flavonoids	Chalcones	73692-50-9	A	82770	75431	87753	91580	80308	135300	7004.4	42998	21478	9613.9	170460	28023	30926	88374	1091500	5669.2	8835.3	9
mws1422	275.09	107	274.084	[M+H]+	C15H14O5	Epiafzelechin	Flavonoids	Flavanols	24808-04-6	B	44138	46089	39337	35558	31447	71901	14193	10696	9	35609	64485	66337	33519	40072	175670	9	11063	9
pme1201	273.08	167	274.084	[M-H]-	C15H14O5	Phloretin	Flavonoids	Chalcones	60-82-2	A	4415900	4497700	4408400	1601800	2472200	3746300	1164600	1464900	510050	6786200	15658000	3638900	4608300	4176700	15577000	950350	868010	2107.2
Lmgp004784	275.09	139.04	274.084	[M+H]+	C15H14O5	Apiferol	Flavonoids	Flavonoid	55167-29-8	B	10229	12773	12645	97928	22179	95059	9	9	9	9	9	9	9	9	9	9	9	9
pmb1452	275.1	213.2	274.1	[M+H]+	C16H35NO2	N-Lauryldiethanolamine	Others	Others	1541-67-9	B	64099	54065	53623	33278	46450	43615	43014	32945	35694	55997	36328	35753	36509	46396	36528	36114	42038	36251
mws1038	277.12	146	278.13	[M-H]-	C11H22N2O4S	Pantetheine	Others	Others	496-65-1	A	7561.9	5441.8	5266.1	5026.7	9	7045.3	8756.5	9333.3	9400	3166.1	6487.3	3297.6	3191	5297.9	14590	5429.8	20425	4030.5
Lmlp012720	279.16	149.02	278.152	[M+H]+	C16H22O4	Dibutyl phthalate	Phenolic acids	Phenolic acids	84-74-2	A	28545000	28361000	26342000	24818000	25601000	28408000	27708000	25272000	27816000	28568000	23884000	23760000	26746000	24335000	27131000	28026000	28560000	27943000
pmp001230	279.16	121	278.152	[M+H]+	C16H22O4	Senkyunolide M	Others	Others	146986-60-9	A	3432200	3214500	2997400	2954400	2917400	3190900	3156900	3067200	3080400	3268000	2821200	2830400	3043600	2796400	3207400	3151200	3355800	3140400
pmp001252	284.13	147.04	283.121	[M+H]+	C17H17NO3	p-Coumaroyltyramine	Alkaloids	Phenolamine	36417-86-4	A	4790400	4514300	4479500	1383300	1116300	1164600	9536700	2650100	4990000	5990800	1894900	2583900	12619000	11395000	3230300	8847600	4579700	576910
pmn001511	285.1	123	286.105	[M-H]-	C13H18O7	3-Hydroxy-5-Methylphenol-1-O-Glucoside	Phenolic acids	Phenolic acids	-	B	7843.9	5341.1	6414.7	2592.1	2547.9	9	9630.8	13831	8284.5	9	9	9	10080	6469.9	11871	9	9	9
mws4017	285.22	285.22	286.23	[M-H]-	C20H30O	Ferruginol	Terpenoids	Ditepenoids	514-62-5	B	1206600	1339500	1310400	3395400	2293800	2617100	2999600	2683100	2396600	2414700	2545400	2834400	2319400	2443100	2377000	2472000	2691800	2969800
mws0064	287.06	135	288.063	[M-H]-	C15H12O6	Eriodictyol (5,7,3',4'-Tetrahydroxyflavanone)	Flavonoids	Dihydroflavone	552-58-9	A	34413	37447	38856	95143	42793	144000	9	9	9	9	137560	11880	10961	6357.6	35492	9	9	9
Zmpn002440	287.06	135.05	288.063	[M-H]-	C15H12O6	3,4,2',4',6'-Pentahydroxychalcone	Flavonoids	Chalcones	14917-41-0	B	37524	42317	39846	146040	60122	212460	9	9	9	3852.5	220020	12167	8241.2	10041	38880	9	9	9
mws0054	289.07	245	290.079	[M-H]-	C15H14O6	Catechin	Flavonoids	Flavanols	154-23-4	B	19780	13129	14059	9755	5204.8	7823.4	13039	29622	36974	9	9	9	17791	8849	12876	16322	28676	17330
Lmgp004167	291.09	139.04	290.079	[M+H]+	C15H14O6	3',4,4',5,7-Pentahydroxyflavan (Luteoforol)	Flavonoids	Flavonoid	13392-26-2	B	5054.9	8965.7	6646.7	45715	11112	41700	9	9	9	9	9	9	9	9	9	9	9	9
pmb0502	292.2	147.04	291.195	[M+H]+	C16H25N3O2	p-Coumaroylspermidine	Alkaloids	Phenolamine	-	A	348290	329710	353850	5095800	5718100	5035500	341150	210360	153640	67253	402490	523570	90568	73645	82637	35778	138780	51991
pmb0494	295.17	207.07	294.158	[M+H]+	C15H22N2O4	Sinapoylputrescine	Alkaloids	Phenolamine	70185-57-8	A	555620	542240	552770	456960	642480	479400	857920	1351700	1736000	165600	224440	287660	391330	399090	389140	380140	607550	146920
Lmjp004941	301.07	286.05	300.063	[M+H]+	C16H12O6	Rhamnocitrin (7-Methylkaempferol)	Flavonoids	Flavonoid	569-92-6	B	25088	21559	22433	144930	32373	97138	2101.6	3262.6	9	11031	86833	15890	4713.4	7093.8	26737	1599.2	1007.5	3253.2
pmp000548	301.07	286.04	300.063	[M+H]+	C16H12O6	Pratensein	Flavonoids	Isoflavones	2284-31-3	B	21463	22301	20068	150030	32512	97448	1796.2	3316.6	9	8484.3	84444	15993	5072.7	8908.4	32322	1890.5	1930.2	3184.9
pmp000001	301.07	286.05	300.063	[M+H]+	C16H12O6	Hispidulin (5,7,4'-Trihydroxy-6-methoxyflavone)	Flavonoids	Flavonoid	1447-88-7	B	24994	22917	21942	143600	32280	99133	1515.7	2664.3	899.22	11609	77129	19140	6947.6	5485.5	29645	1101.2	2514.5	2767
Zmhp003514	301.07	286.05	300.063	[M+H]+	C16H12O6	6,7,8-Tetrahydroxy-5-methoxyflavone	Flavonoids	Flavonoid	-	B	22237	22285	20358	148820	34064	100310	9	9	9	10885	78015	18174	5922.7	7428.4	27216	9	9	3062.6
mws0058	299.06	284	300.063	[M-H]-	C16H12O6	Diosmetin (5,7,3'-Trihydroxy-4'-methoxyflavone)	Flavonoids	Flavonoid	520-34-3	A	55811	47092	49862	305540	66706	207100	4431.1	11906	3153.8	26272	182790	37440	13527	18440	50256	4199.5	4106.1	7744.8
Zmhn001358	299.08	137.02	300.084	[M-H]-	C13H16O8	4-O-Glucosyl-4-hydroxybenzoic acid	Phenolic acids	Phenolic acids	-	A	25218	26835	29512	43408	34333	25654	6005.3	7923.4	6538.9	36009	29199	30910	16606	20899	16226	39886	59616	20578
Zmhn001926	299.08	137.02	300.084	[M-H]-	C13H16O8	1-O-Salicyl-D-glucose*	Phenolic acids	Phenolic acids	60517-74-0	A	509090	507530	489280	508510	2615000	265240	64469	170320	53753	317130	281800	383480	229310	485250	1476100	70721	221840	87162
Hmtn001302	299.08	137.02	300.085	[M-H]-	C13H16O8	Glucosyloxybenzoic acid*	Phenolic acids	Phenolic acids	-	A	508850	411020	476680	635640	2255400	265780	63976	156070	58044	293930	249160	356220	220360	408960	1498400	74494	234740	87661
mws1564	301.11	181.3	300.1	[M+H]+	C17H16O5	Farrerol (6,8-Dimethyl-5,7,4'-trihydroxyflavanone)	Flavonoids	Dihydroflavone	24211-30-1	B	21780	19747	20337	45686	14648	30964	9	9	9	31140	44935	116200	2631.7	2550.8	9	9	9	9
pmc1990	299.1	223.1	300.1	[M-H]-	C17H16O5	4'-Hydroxy-5,7-dimethoxyflavanone	Flavonoids	Flavanols	-	B	1874700	2181100	2351900	1266500	1216200	1106300	1036100	1314700	1183600	1335900	1203400	1127500	1133100	1163200	1256300	1092300	1134000	1181000
pmp001176	302.14	103.1	301.131	[M+H]+	C17H19NO4	Dihydrocaffeoyltyramine	Alkaloids	Phenolamine	-	B	14969	11328	14236	9	9	9	6663.9	9	9	65557	12251	40703	9947.3	12351	9	9	9	9
mws0463	301.07	164	302.079	[M-H]-	C16H14O6	Hesperetin	Flavonoids	Dihydroflavone	520-33-2	B	35501	37256	36614	5223.3	2638	5369.5	1251.5	3581.9	1387.2	8373.2	68419	15060	13969	18781	316160	1912.9	3788	9
Zmhn000892	301.09	139.05	302.1	[M-H]-	C13H18O8	4-O-Glucosyl-3,4-dihydroxybenzyl alcohol	Phenolic acids	Phenolic acids	-	B	33223	23804	25960	53877	99520	59543	8740.2	12897	2064.9	15488	11855	13961	12919	18221	28974	45679	70742	33348
pmb0496	307.18	177.05	306.169	[M+H]+	C15H22N4O3	N-Feruloylagmatine	Alkaloids	Phenolamine	-	B	204010	211320	235940	103610	107700	122620	106040	111640	141210	31789	77799	66753	101070	96969	147320	604490	633740	556840
pmb2601	307.1	161.1	308.09	[M-H]-	C15H16O7	7-Hydroxycoumarin-O-rhamnoside	Lignans and Coumarins	Coumarins	-	B	7401	10385	8866.1	9	9	9	35234	25670	35870	9	9	9	12064	8625.2	9985.9	9	9	9
Lmhn001477	311.04	179.04	312.048	[M-H]-	C13H12O9	2-Caffeoyl-L-tartaric acid (Caftaric acid)	Phenolic acids	Phenolic acids	67879-58-7	B	17343	17174	15352	31092	10179	34067	8071.2	10696	5667.9	38026	26782	34379	8235.6	11112	12210	9	9	9
Hmdn005741	311.09	296.06	312.102	[M-H]-	C18H16O5	4',5,7-Trihydroxy-6,8-dimethl-homoisoflavanone	Flavonoids	Isoflavones	-	B	5493.1	5318.5	4550.6	1485.1	2026.5	1827.4	15772	38936	14687	9	9	9	7544.2	25642	6803.7	9	9	9
mws1433	314.14	177.05	313.131	[M+H]+	C18H19NO4	N-Feruloyltyramine	Alkaloids	Phenolamine	66648-43-9	A	24951000	23840000	25033000	34916000	42216000	43581000	20301000	20682000	15971000	26072000	20287000	17634000	16868000	20313000	11979000	30765000	25424000	9022900
mws0066	315.05	151	316.058	[M-H]-	C16H12O7	Isorhamnetin*	Flavonoids	Flavonols	480-19-3	B	96814	95434	89031	18529	5070.8	17023	6706.5	23004	14567	48582	15842	19077	101600	104670	893410	9	9	9
mws0988	315.05	165	316.058	[M-H]-	C16H12O7	Rhamnetin (7-O-Methxyl Quercetin)*	Flavonoids	Flavonols	90-19-7	B	25343	22168	22393	20334	12094	38019	10862	39102	2544.2	8410.7	29600	15343	26122	24060	144660	9	24983	1825.2
Lmfp001509	317.09	153.02	316.079	[M+H]+	C13H16O9	1-O-Galloyl-rhamnose	Tannins	Tannin	-	B	27618	28231	29854	15655	24282	13654	16417	10927	12242	67517	56702	65541	8934.7	8768.8	9925.5	17920	40677	30767
pmn001367	315.07	153.02	316.079	[M-H]-	C13H16O9	Protocatechuic acid-4-O-glucoside	Phenolic acids	Phenolic acids	-	A	1138600	1112800	1092200	2636600	4787100	1560500	65093	181390	202300	350610	274280	407970	250260	327130	618250	712790	1581400	441330
pmb2871	315.07	153	316.079	[M-H]-	C13H16O9	2,5-Dihydroxybenzoic acid O-glucoside	Phenolic acids	Phenolic acids	-	A	1052500	1013500	1029900	3080700	4847300	2058500	47715	143090	144760	335880	261070	335460	194900	263660	484910	657410	1424900	337240
pme3459	317.21	299	316.204	[M+H]+	C20H28O3	Cafestol	Terpenoids	Ditepenoids	469-83-0	B	22784	21656	24396	18700	27825	8830.4	9	10606	3852	15858	140630	157110	8068	2952.2	3263.9	9	9	9
Cmsp006026	319.08	167.03	318.074	[M+H]+	C16H14O7	Dihydrorhamnetin	Flavonoids	Flavonols	-	B	4301.6	4911.7	5580.6	3851	3464.9	2029.7	3224.3	2449.5	2217.9	3520	4188.3	3439.5	3147.6	2350.9	3381.2	4247.5	3615.4	3352.9
mws0983	326.31	62.06	325.298	[M+H]+	C20H39NO2	N-Oleoylethanolamine	Alkaloids	Alkaloids	111-58-0	B	535950	510550	524790	1217600	733220	903210	316850	319790	274300	513350	491080	484700	444160	690360	775030	304250	560620	103820
Zmhn002301	325.09	163.04	326.1	[M-H]-	C15H18O8	p-Coumaric acid-4-O-glucoside	Phenolic acids	Phenolic acids	117405-48-8	B	197450	187730	192530	591410	567930	530880	8225.4	14151	17504	77014	71881	54967	94192	56269	69496	216310	218540	74249
Lmjp007790	329.1	314.08	328.095	[M+H]+	C18H16O6	5-Hydroxy-3,7,4'-trimethoxyflavone	Flavonoids	Flavonoid	-	B	14742	14410	14016	20221	4385.8	14844	9784.6	11918	7834.4	4648.4	18276	8356.3	4387.2	7436.3	59256	18413	7760.1	12166
pmn001690	327.14	165.09	328.152	[M-H]-	C16H24O7	3-Hydroxy-4-isopropylbenzylalcohol-3-O-glucoside	Phenolic acids	Phenolic acids	-	B	57821	57447	54610	48286	74972	58072	39185	37912	70319	103840	88900	82346	51117	44496	71045	12073	12700	5589.9
HJN013	328.12	161.02	329.126	[M-H]-	C18H19NO5	N-Feruloyloctopamine	Others	Others	66648-44-0	A	4466600	4664300	4395000	8288800	8817700	10232000	1526600	1410300	4926000	3249700	1138600	1425600	4945800	4392600	13055000	1309200	2384200	2464600
pmn001692	328.12	295.09	329.126	[M-H]-	C18H19NO5	3-O-Acetylhamayne	Alkaloids	Alkaloids	-	A	1054700	1085900	1139000	1991900	2126400	2624900	384840	350840	1211800	771280	249430	361010	1195800	1069200	2937500	307890	556650	600690
pmp000004	331.08	316.06	330.074	[M+H]+	C17H14O7	4',5,7-Trihydroxy-3',6-dimethoxyflavone (Jaceosidin)	Flavonoids	Flavonoid	18085-97-7	B	9379	9571.1	10495	9	9	9	9	9	9	35034	60717	50084	9	9	9	9	9	9
mws0917	329.07	314	330.074	[M-H]-	C17H14O7	3,7-Di-O-methylquercetin	Flavonoids	Flavonols	2068-02-2	B	3679.2	4474.4	3320.8	9	9	9	9	9	9	11036	18751	14817	9	9	9	9	9	9
Lmtn002565	329.11	167.03	330.095	[M-H]-	C14H18O9	1-O-Vanilloyl-D-Glucose	Phenolic acids	Phenolic acids	-	B	9506.5	13962	9561.1	9	9	9	4504.4	9	9	20836	3017	4607.6	21588	20264	35665	9	9	9
Lmsp011053	331.12	197.06	330.11	[M+H]+	C18H18O6	7-Hydroxy-2',5,8-Trimethoxyflavanone	Flavonoids	Dihydroflavone	-	B	24436	27115	27548	61752	26098	42621	30525	128340	3965.6	9	9	5891.3	25019	70485	23904	9	9	9
pmn001517	329.12	167	330.131	[M-H]-	C15H22O8	3,4,5-Trimethoxyphenyl-1-O-Glucoside	Phenolic acids	Phenolic acids	-	B	9089400	8766100	9535000	12287000	37659000	13244000	737220	858820	771790	487400	436920	369790	2158100	1655400	2388700	13124000	20708000	16429000
pmn001518	331.07	169.01	332.074	[M-H]-	C13H16O10	1-O-Galloyl-D-glucose*	Phenolic acids	Phenolic acids	58511-73-2	B	86978	81058	70450	391410	196220	264560	9	9	9	54181	98329	66292	9	9	9	25577	69152	15548
Lmfn000604	331.07	169.01	332.074	[M-H]-	C13H16O10	6-O-Galloyl-glucose*	Tannins	Tannin	13186-19-1	B	7982.6	7572.2	8444.2	38135	15259	32977	9	9	4994.3	9	9	9	9	9	9	9	9122.9	4106.4
Lmmn001294	331.1	153.02	332.111	[M-H]-	C14H20O9	Koaburaside	Phenolic acids	Phenolic acids	41653-73-0	A	130320	140490	129160	9370.7	10223	13753	11247	11522	9575.1	264910	567200	425200	23596	22641	33090	140380	332660	95889
Hmln002806	335.08	179.03	336.085	[M-H]-	C16H16O8	5-O-Caffeoylshikimic acid	Phenolic acids	Phenolic acids	180981-12-8	B	14449	13931	17356	18788	12821	23130	8113	9218.7	9	22093	8521.2	19068	8917.3	9082.8	11694	22103	35223	9
pmb3074	337.09	191.05	338.1	[M-H]-	C16H18O8	5-O-p-Coumaroylquinic acid*	Phenolic acids	Phenolic acids	1899-30-5	A	72951	74087	75508	122170	68633	185700	38952	27099	17615	85626	180770	53138	43028	43454	78055	38018	66347	14042
pmn001421	337.09	191.05	338.1	[M-H]-	C16H18O8	3-O-p-Coumaroylquinic acid*	Phenolic acids	Phenolic acids	87099-71-6	A	72266	75883	74652	94191	55751	162180	37937	26044	15397	75378	185230	63308	38353	52874	67757	36124	59084	11011
pma0149	341.08	207.07	340.079	[M+H]+	C15H16O9	Sinapoyl malate	Phenolic acids	Phenolic acids	92344-58-6	B	17004	20169	19526	18020	17491	18443	36776	46057	59419	11343	10231	8767.6	27962	25485	31701	13730	24280	11478
Xmgp006913	341.14	137.06	340.131	[M+H]+	C20H20O5	2,4,2',4'-tetrahydroxy-3'-prenylchalcone	Flavonoids	Chalcones	-	B	23033	28396	25136	81330	74814	58509	11337	23226	11639	4037.5	10987	8062.9	5764.4	9374.2	35436	8607.5	62290	8138.3
Hmmp002150	342.13	177.05	341.126	[M+H]+	C19H19NO5	3,5-Bis(3-methoxy-4-hydroxyphenyl)-2,3-dihydro-2(1H)-pyridinone	Alkaloids	Alkaloids	-	B	29211	25392	32189	160020	119870	115980	11745	9	5016.2	9	9	9	29260	17604	17620	7490.3	10596	8077.2
pmn001420	341.09	179.04	342.095	[M-H]-	C15H18O9	1-O-[(E)-Caffeoyl]-D-glucose*	Phenolic acids	Phenolic acids	-	A	1458300	1231500	1255000	491850	530610	569100	127390	127200	108190	2176700	2184200	1871400	559190	909680	1271600	3116300	4713000	437710
Zmhn001793	341.09	179.03	342.096	[M-H]-	C15H18O9	6-O-Caffeoyl-D-glucose*	Phenolic acids	Phenolic acids	-	A	1462900	1386700	1410800	447210	623120	572360	172240	145210	118920	2223800	2163000	2035400	550570	1005400	1421300	3172800	5064900	395000
mws0906	341.12	179	342.131	[M-H]-	C16H22O8	Coniferin	Phenolic acids	Phenolic acids	531-29-3	B	280570	296780	271860	212060	228690	212040	46575	23468	42240	333880	564110	288470	135430	220940	453900	511140	956670	9
pmb2211	343.3	240.7	342.288	[M+H]+	C19H38N2O3	Cocamidopropyl betaine	Alkaloids	Alkaloids	4292-10-8	B	28103	31241	33579	24072	69283	43938	31299	20527	21679	42607	36758	48105	37263	28808	31936	14672	17550	20146
HJAP050	344.15	177.05	343.142	[M+H]+	C19H21NO5	N-Feruloyl-3-methoxytyramine	Alkaloids	Phenolamine	78510-19-7	B	13314	14328	16454	27848	28564	17789	1725.5	2531.9	9389.5	6915.2	3074.7	2580.7	13309	15130	31095	7877.6	12939	14332
pmp000786	345.1	330.07	344.09	[M+H]+	C18H16O7	Eupatorin (5,3'-Dihydroxy-6,7,4'-trimethoxyflavone)*	Flavonoids	Flavonoid	855-96-9	B	5701.2	6501.4	7199	9	9	9	9	9	9	1975.6	38493	50121	1068.5	9	9	9	9	9
pmp000006	345.1	330.07	344.09	[M+H]+	C18H16O7	Eupatilin (5,7-Dihydroxy-3',4',6-Trimethoxyflavone)*	Flavonoids	Flavonoid	22368-21-4	B	8487.1	7853.2	6350.5	9	9	9	9	9	9	9	46889	58842	9	9	9	9	9	9
Lmmn000774	343.1	181.05	344.111	[M-H]-	C15H20O9	Dihydrocaffeoylglucose	Phenolic acids	Phenolic acids	-	B	21647	13795	19915	18642	56851	25395	20545	26395	23785	34352	40688	36111	14361	17135	18930	16464	21420	17275
Zmln000899	343.11	181.05	344.111	[M-H]-	C15H20O9	Syringaldehyde-4-O-glucoside	Phenolic acids	Phenolic acids	-	B	8169.3	9803	5546.9	9	9	9	17061	15427	12284	9	9	9	11657	3488.2	7814.9	9	9	3726.9
Lmhn001580	355.07	223.06	356.074	[M-H]-	C15H16O10	Sinapoyltartaric acid	Phenolic acids	Phenolic acids	-	B	3541.2	2675.7	5067.1	9	9	9	9	9	9	5627.9	4197.9	2162.5	9	9	9	2431.4	5537.7	3232.7
Zmhn002422	355.1	193.05	356.11	[M-H]-	C16H20O9	1-O-Feruloyl-D-Glucose	Phenolic acids	Phenolic acids	-	A	129070	116680	142250	520940	394280	366950	26490	28462	28685	129030	118920	116550	56276	44290	51567	68906	119650	48399
mws1526	359.13	197	358.126	[M+H]+	C16H22O9	Sweroside	Terpenoids	Sesquiterpenoids	14215-86-2	B	105050	106660	122610	62127	111950	69830	164260	180930	277630	165600	149010	147070	87305	59561	59626	32240	139160	23804
Lmdn004267	357.13	151.04	358.142	[M-H]-	C20H22O6	Epipinoresinol*	Lignans and Coumarins	Lignans	24404-50-0	A	37976	45435	51296	179520	103600	120530	10423	79675	15473	12076	20429	12087	10349	5046.8	40832	10897	55154	17581
mws0097	357.13	151	358.142	[M-H]-	C20H22O6	Pinoresinol*	Lignans and Coumarins	Lignans	487-36-5	A	32237	27778	31563	111230	58302	71376	6530.3	51746	9093.9	6602.4	16213	7125.3	5694.1	5042.1	36065	6169	34574	15781
pmb3107	359.1	182.1	360.106	[M-H]-	C15H20O10	Glucosyringic Acid	Phenolic acids	Phenolic acids	-	B	2988400	2999200	3136500	1305500	3968700	1818500	1261300	1958100	2034800	2060100	1913100	1597800	1591100	1041200	1240000	5514900	9249700	5615000
pma3724	369.1	177.1	368.111	[M+H]+	C17H20O9	1-O-Feruloylquinic acid	Phenolic acids	Phenolic acids	-	B	15483	13617	16612	9	4844.8	9	2571.2	9	3097.4	3153.8	17226	39155	6305.9	4754.6	14600	15553	31323	56060
pmn001695	371.1	249.06	372.106	[M-H]-	C16H20O10	Trihydroxycinnamoylquinic acid	Phenolic acids	Phenolic acids	-	B	24017	26247	29694	152910	52415	82387	9	9	9	9	9	9	9	9	9	9	9	9
mws0011	371.13	209	372.142	[M-H]-	C17H24O9	Syringin	Phenolic acids	Phenolic acids	118-34-3	B	84636	81088	73531	83595	316430	118610	119880	206610	119140	9	9	9	99084	49183	43790	9	9	9
pmb0108	375.2	137.1	374.1	[M+H]+	C19H18O8	Feruloyl syringic acid	Phenolic acids	Phenolic acids	-	B	17489	13446	13005	5098.2	9	12238	9	9	9	16556	35402	10645	8414	12677	26997	24363	25567	9
Zmhn002227	385.11	223.06	386.121	[M-H]-	C17H22O10	4-O-Glucosyl-sinapate	Phenolic acids	Phenolic acids	-	A	1378800	1443300	1327700	1478200	4371100	2556800	52170	67393	63561	1114200	1201200	926790	248820	193760	187900	2815000	3702200	1376100
HJN003	385.11	223.06	386.122	[M-H]-	C17H22O10	1-O-Sinapoyl-D-glucose	Phenolic acids	Phenolic acids	-	A	299330	331980	363940	186970	244870	254770	257150	277380	242690	665360	621010	578780	252840	199770	238860	270970	323210	330090
pmn001423	385.19	223.13	386.194	[M-H]-	C19H30O8	Roseoside	Others	Others	54835-70-0	A	597720	586660	681960	341660	482580	526790	448140	417990	451440	1255600	1100600	1083800	427730	413060	487020	489190	591750	734650
mws1565	389.14	209.08	388.137	[M+H]+	C17H24O10	Geniposide	Terpenoids	Monoterpenoids	24512-63-8	B	626140	528150	542730	9	16107	20771	1080700	1063200	1540600	224320	309350	263410	1175900	1056000	1306100	136460	162800	109350
Hmcn001415	387.13	225.07	388.137	[M-H]-	C17H24O10	Majoroside	Others	Others	134140-02-6	A	40395	36079	32514	51705	97395	56208	12756	17861	11943	29576	48150	32351	30425	24963	29584	23009	39371	21079
Cmjn004337	401.14	269.1	402.153	[M-H]-	C18H26O10	Benzyl-(2''-O-xylosyl)glucoside	Phenolic acids	Phenolic acids	-	B	486360	621350	631470	335510	404770	336590	1125000	1021400	1237300	155940	193830	148150	709700	560370	518250	506650	672000	394890
Zmhn101746	405.12	243.07	406.126	[M-H]-	C20H22O9	Tetrahydroxy-stilbene-O-glucoside	Others	Stilbene	-	B	46654	49245	39035	24187	53754	34075	33339	29305	47117	9	9	9	61824	76354	71057	54171	98289	33561
Zmcp010827	415.32	271.21	414.313	[M+H]+	C27H42O3	Diosgenin	Steroids	Steroidal saponins	512-04-9	A	174060	201880	206620	9	9	9	9	9	9	1638800	285020	701810	197970	46267	47025	9	9	9
pmn001316	415.12	235.06	416.132	[M-H]-	C18H24O11	Regaloside L	Phenolic acids	Phenolic acids	138797-43-0	B	5905.7	13503	7972.2	11363	34688	12643	9	9	9	7448.6	3731.4	7945.1	9	9	9	8850.6	14338	9654.8
Hmcn002743	417.15	181.04	418.162	[M-H]-	C22H26O8	Lirioresinol A	Lignans and Coumarins	Lignans	21453-71-4	A	717660	823040	906300	3484200	1206200	2969700	39934	132020	181490	185080	495140	223650	127020	98894	519160	607520	1086100	351570
pmn001663	417.16	402.1	418.163	[M-H]-	C22H26O8	Syringaresinol	Lignans and Coumarins	Lignans	21453-69-0	A	180740	196280	241410	856800	300930	728640	8804.7	31671	46137	40795	120840	52225	34783	26014	124700	136440	247690	85445
mws1620	431.32	287.3	430.308	[M+H]+	C27H42O4	Ruscogenin	Steroids	Steroidal saponins	472-11-7	A	781270	813310	805940	9	9	9	23449	32746	81809	4556800	1505000	3608800	7824.8	3814.6	11814	9	9	1172.7
mws1434	431.1	311	432.106	[M-H]-	C21H20O10	Apigenin-6-C-glucoside (Isovitexin)*	Flavonoids	Flavonoid carbonoside	29702-25-8	A	1810800	2112200	2151900	94157	51086	177890	9516800	7830500	8976200	9	9	9	1764600	2107400	1276000	36780	41860	58394
Lmgp004731	433.11	271.06	432.106	[M+H]+	C21H20O10	5,7,4'-Trihydroxyisoflavone-7-O-galactoside	Flavonoids	Isoflavones	-	B	16033	22279	23842	15863	18938	20615	9345.3	17327	8399.9	9	16770	14960	92191	61583	86166	5424.8	9	9
pmb3006	431.1	269.1	432.106	[M-H]-	C21H20O10	Apigenin-7-O-glucoside(Cosmosiin)	Flavonoids	Flavonoid	578-74-5	B	26978	29179	30324	15105	25462	27558	10629	18442	6057.7	9	19219	28921	75453	85647	111360	6631.5	6372.3	9
mws0048	431.1	311	432.106	[M-H]-	C21H20O10	Apigenin-8-C-Glucoside (Vitexin)*	Flavonoids	Flavonoid carbonoside	3681-93-4	A	1757300	1958100	2098300	80521	52540	154010	8488900	7152700	8710000	9	9	9	1727200	1943000	1132500	35065	37380	52826
pmp000413	433.11	283.06	432.106	[M+H]+	C21H20O10	Genistein-8-C-glucoside	Flavonoids	Isoflavones	66026-80-0	A	545690	512150	502450	22276	13085	39353	2421100	2077700	2299700	9	9	9	471760	560790	336300	14538	10043	14129
pmp000117	433.15	418.1	432.142	[M+H]+	C22H24O9	3,5,6,7,8,3',4'-Heptamethoxyflavone	Flavonoids	Flavonols	1178-24-1	B	2650.8	2173.5	2103.9	2071.7	1938.7	2071.1	1522	1978.6	1210.8	2207.3	1844.4	2047.2	2215.2	2040.1	2532.1	2266.2	1699.4	1868.4
pmp001034	433.33	289.21	432.324	[M+H]+	C27H44O4	Markogenin	Steroids	Steroidal saponins	562-35-6	B	24795	22015	25131	9	9	9	9	9	9	157060	43307	89918	7391.6	9	6353.5	9	9	9
HJN090	433.11	271.06	434.121	[M-H]-	C21H22O10	Butin-7-O-glucoside	Flavonoids	Flavonoid	-	B	47663	52890	53203	23898	32173	74886	9164.9	9152	4313.8	9	20643	9	41770	44308	454730	24742	28260	3029.9
Cmzn005251	433.11	271.06	434.121	[M-H]-	C21H22O10	6-O-Caffeoylarbutin	Phenolic acids	Phenolic acids	136172-60-6	B	36079	44558	46375	14003	10844	30161	9534.8	11418	8773.9	22037	39185	27966	92481	47365	194760	5840.6	16788	9
mws1179	433.11	271	434.121	[M-H]-	C21H22O10	Naringenin-7-O-glucoside (Prunin)	Flavonoids	Dihydroflavone	529-55-5	B	17309	27383	25783	9470.1	23008	28983	9	5279.6	9	14796	13194	10834	14153	20010	216700	9516.4	11420	9
HJN055	435.13	273.08	436.136	[M-H]-	C21H24O10	Dihydrocharcone-4'-O-glucoside	Others	Others	-	A	84847	101540	103860	24581	47815	62344	13260	10502	9	296430	129620	84575	103500	73019	459390	29889	37026	9
mws2118	435.13	166.7	436.137	[M-H]-	C21H24O10	Phloretin-2'-O-glucoside (Phlorizin)	Flavonoids	Chalcones	60-81-1	A	167360	213050	242120	84047	102590	197500	88099	37362	15958	350360	365810	222300	297720	212030	934270	149350	138020	9
pma0692	438.24	147.04	437.231	[M+H]+	C25H31N3O4	N1,N10-Bis(p-coumaroyl)spermidine	Alkaloids	Phenolamine	114916-05-1	B	11017	12050	12833	5935.8	4063.6	8684.4	9	5165.6	2678.1	9	9	9	20772	10829	19586	24384	12521	28010
Hmbn001571	438.05	96.96	439.061	[M-H]-	C15H21NO10S2	2(R)-Hydroxy-2-Phenylethyl Glucosinolate	Others	Glucosinolates	-	B	142470	149980	146450	7635.2	4812.2	6918.8	80669	44199	152510	713260	319000	224860	76690	129300	166920	9258.9	22376	11978
mws1397	441.08	169	442.09	[M-H]-	C22H18O10	Epicatechin gallate*	Flavonoids	Flavanols	1257-08-5	A	18522	15248	15479	12112	17305	9836.1	9180.4	14750	12959	8585.3	7599.5	11338	14824	10654	10603	13219	11686	7114
mws0355	441.08	169.02	442.09	[M-H]-	C22H18O10	Catechin gallate*	Flavonoids	Flavanols	130405-40-2	A	16267	13866	15645	14494	8828	12867	11832	11100	11442	10474	11930	7405.9	10561	11213	14134	10039	9192.2	14266
pmp000090	443.15	147.04	442.148	[M+H]+	C20H26O11	Regaloside D	Phenolic acids	Phenolic acids	120601-66-3	B	10727	10981	10367	9	9	9	9	9	9	42592	55539	46360	9	9	9	9	9	9
pmp000438	443.39	425.38	442.381	[M+H]+	C30H50O2	Betulin	Terpenoids	Triterpene	473-98-3	B	9198.4	8636.3	6984.9	2830.8	9	9	9	9	9	9	9	9	16360	10180	9211.9	14874	21909	19664
pmn001338	445.08	283	446.085	[M-H]-	C21H18O11	Rhein-8-O-glucoside	Quinones	Anthraquinone	34298-86-7	B	212080	218990	214170	126410	78630	136540	228210	134630	149750	182080	90795	104690	349630	287580	174900	437590	730990	64460
mws1172	445.11	283	446.121	[M-H]-	C22H22O10	Trifolirhizin (Maackiain-3-O-glucoside)	Flavonoids	Isoflavones	6807-83-6	A	1053600	1110200	1270600	1182200	549670	2112700	70485	171140	104290	349650	1749400	327790	465060	1546800	5197800	161060	593510	9
Zmcp008957	447.31	429.3	446.303	[M+H]+	C27H42O5	24-hydroxy Pennogenin	Steroids	Steroidal saponins	113960-61-5	B	79256	76668	80772	9	9	9	9	9	9	9	9	9	33288	9	9	375880	760200	137770
Lmlp005236	451.12	289.08	450.116	[M+H]+	C21H22O11	Dihydrokaempferol-3-O-glucoside	Flavonoids	Dihydroflavonol	1049-08-8	B	125510	81667	77250	29718	9	59085	37488	9642	10253	173760	27468	73291	316250	241280	405590	20533	54885	9
pmb3023	449.11	287	450.116	[M-H]-	C21H22O11	Eriodictyol-8-C-glucoside	Flavonoids	Dihydroflavone	1023271-51-3	B	5311	15095	11589	9	9	9	3366.7	8401.6	4303.8	5178.5	27100	12912	13804	24135	41409	8848.3	14657	9
Li512113	451.09	391.04	452.095	[M-H]-	C20H20O12	Maleoyl-caffeoylquinic acid	Phenolic acids	Phenolic acids	-	B	22910	26465	20446	19288	33720	22013	9	9	9	76260	52387	54106	27016	12529	11823	9	9991.5	9
HJN041	451.12	289.07	452.131	[M-H]-	C21H24O11	Epicatechin glucoside	Flavonoids	Flavanols	-	B	18199	20350	15326	27779	67290	33033	6742.1	8486.5	9497.6	9	9	9	5503.7	2638.3	7309.2	34699	76442	13260
mws4053	455.35	455.36	456.36	[M-H]-	C30H48O3	Ursolic acid	Terpenoids	Triterpene	77-52-1	B	12495	10787	10656	10891	13155	10885	9546.1	9755.3	12466	7069	9023.5	10462	13963	11328	12348	11446	10738	10715
pmn001700	455.35	455.35	456.36	[M-H]-	C30H48O3	24,30-Dihydroxy-12(13)-enolupinol	Terpenoids	Triterpene	-	B	133630	71732	71640	201530	103310	172790	9	9	9	204980	180180	152230	9	9	9	12102	38002	13925
mad2085	457.08	295.04	458.085	[M-H]-	C22H18O11	Caffeoyl-p-coumaroyltartaric acid	Phenolic acids	Phenolic acids	-	B	17703	15849	22247	9	9	9	55948	94700	60135	9	9	9	26457	18414	20718	7825.4	17540	9
mws0351	457.08	169.02	458.085	[M-H]-	C22H18O11	Gallate catechin gallate*	Flavonoids	Flavanols	4233-96-9	A	25319	22103	18002	13243	14060	14375	14311	17713	16858	18419	20438	16967	19545	17579	22860	17304	22252	9601.8
mws0034	457.08	169	458.085	[M-H]-	C22H18O11	Epigallocatechin-3-gallate*	Flavonoids	Flavanols	989-51-5	A	14799	15175	19361	7334.7	14152	10697	9956.4	15361	15286	18371	13369	17035	17180	11471	13565	16526	13902	11061
mws2220	457.08	169.02	458.085	[M-H]-	C22H18O11	Gallocatechin 3-O-gallate*	Flavonoids	Flavanols	5127-64-0	A	26120	20404	28297	13480	18203	21008	18388	24584	18347	21761	22431	30553	26090	13726	21697	33687	27820	13669
pmn001315	457.14	397.11	458.142	[M-H]-	C20H26O12	Regaloside	Phenolic acids	Phenolic acids	-	B	20875	16989	19846	9	9	9	9	9	9	93234	93370	78991	9	9	9	9	9	9
Zmhn003625	459.13	337.09	460.137	[M-H]-	C23H24O10	6-O-Glucosyl-feruloylbenzoic acid	Phenolic acids	Phenolic acids	-	B	2973.5	3492.3	3698.2	3059.5	6083.6	6670	9	9	9	2374.4	2782.2	2213.9	5058	2599.9	3934.6	9501.8	6958.3	3065.4
pmb2654	460.1	117.9	461.153	[M-H]-	C19H27NO12	Anthranilate-1-O-Sophoroside	Phenolic acids	Phenolic acids	-	B	836620	952640	1025700	2023200	2029800	3261300	1179100	1551500	1399800	514120	493760	318000	977020	1125800	1305400	866830	527440	3085200
Hmtn001768	460.15	89.02	461.153	[M-H]-	C19H27NO12	4-O-(6'-O-D-Xylosyl)-sitosterol	Alkaloids	Alkaloids	-	B	5488.2	6672.9	5614.1	11324	15370	12838	9	9	9	9	7469.6	6257.1	9	9	9	9	9	4716.7
Lmzn001894	461.07	285.04	462.08	[M-H]-	C21H18O12	Kaempferol-3-O-glucuronide	Flavonoids	Flavonols	22688-78-4	B	65706	28817	31373	22977	21657	22133	35107	32497	33660	32999	35716	32938	57487	60260	52165	39115	22236	16793
pmp000012	463.09	287.05	462.08	[M+H]+	C21H18O12	Scutellarein-7-O-glucuronide (Scutellarin)	Flavonoids	Flavonoid	27740-01-8	B	63799	50832	40475	49427	33401	40086	52057	50174	48649	40193	42804	52250	54255	62324	53851	60645	30603	50696
pmn001702	461.07	285.05	462.08	[M-H]-	C21H18O12	Tetahydroxyflavone-7-O-glucuronide	Flavonoids	Flavonoid	-	B	62556	34947	30592	20673	27244	30203	31473	38538	29973	32931	25761	27713	55113	53345	38299	33928	23393	22582
mws4167	463.09	287.06	462.08	[M+H]+	C21H18O12	Luteolin-7-O-glucuronide	Flavonoids	Flavonoid	29741-10-4	B	59377	41087	33883	26986	28895	50105	48516	29120	50361	37923	28509	48923	51851	53353	56114	45889	31319	50216
Hmdn001667	463.05	300.99	464.06	[M-H]-	C20H16O13	Ellagic acid-4-O-glucoside	Tannins	Tannin	-	B	41985	52819	49123	9	9	9	9	9	9	20223	46195	9	20538	42875	511950	9	11703	9
Lmpp005784	465.1	333.07	464.095	[M+H]+	C21H20O12	6-Methoxyquercetin-3-O-Xyloside	Flavonoids	Flavonols	-	B	7846.4	6159.2	6145.8	9	9	9	9	9	9	9	9	9	9	9	9	30806	23823	9
mws1329	463.09	300.7	464.095	[M-H]-	C21H20O12	Quercetin-7-O-glucoside*	Flavonoids	Flavonols	491-50-9	B	466250	486720	475890	20200	27845	17626	9	11817	9	112890	171570	30253	80711	75892	5602300	53705	237810	9
mws0091	463.09	300.03	464.095	[M-H]-	C21H20O12	Quercetin-3-O-glucoside (Isoquercitrin)*	Flavonoids	Flavonols	482-35-9	B	17196	18955	10931	89687	14863	22395	8189	7476.4	6184.2	19944	12618	9969.6	18343	8703.1	7750.5	8256.2	4952.5	6763.1
Lmdp003286	465.1	303.06	464.095	[M+H]+	C21H20O12	Isohyperoside	Flavonoids	Flavonols	35589-21-0	B	629950	636610	670610	44250	45351	48938	241150	620440	280320	94275	124470	29634	280650	416430	6460600	317880	1201400	9
Lmzp002365	465.14	303.09	464.131	[M+H]+	C22H24O11	Hesperetin-7-O-glucoside*	Flavonoids	Flavonoid	31712-49-9	B	151120	106170	133310	5388.6	6449.3	22629	16563	9	9	123780	164300	109500	121480	188820	988090	19179	44980	9
pme1598	463.12	301	464.132	[M-H]-	C22H24O11	Hesperetin-5-O-glucoside*	Flavonoids	Dihydroflavonol	69651-80-5	A	921010	893330	746930	35451	51918	52846	9	21247	11735	199400	259510	44953	160330	198170	11506000	138390	376210	9
Zmcp004571	463.31	301.18	464.314	[M+H]+	C27H44O6	α-ecdysone	Steroids	Steroidal saponins	3604-87-3	B	203930	202630	220320	86668	152260	196020	71335	176010	100530	115610	91835	78136	137510	197900	1201400	73296	502340	43552
Lmtn001569	474.16	312.1	475.169	[M-H]-	C20H29NO12	2-Glucosyl-glucosyloxy-2-phenylacetic acid amide	Alkaloids	Alkaloids	-	B	99303	100790	92197	92546	186770	106130	84987	99707	121550	70094	85854	109540	69749	55755	64509	69630	161870	12418
pmn001727	474.18	312.12	475.184	[M-H]-	C24H29NO9	N-(4-O-(Glucosyl)-E-feruloyl)-tyramine	Alkaloids	Phenolamine	-	A	2546800	2740600	3046700	1732000	2496700	2576500	1694200	699250	441090	2495000	2032300	2563900	1340800	1600100	1030800	8401100	12096000	596350
Lmjp003044	479.12	317.06	478.111	[M+H]+	C22H22O12	Isorhamnetin-3-O-Glucoside	Flavonoids	Flavonols	5041-82-7	B	81494	72956	63806	9	9	9	9	9	9	113710	9	9	43514	40655	923240	9	9	9
Lmyp004444	479.12	317.06	478.111	[M+H]+	C22H22O12	Tricin-4'-methylether-3'-O-glucoside	Flavonoids	Flavonols	-	B	75526	65897	71494	35430	17236	9426.2	15783	37682	16164	94823	11834	20286	46426	32635	873000	9	9	9
pmn001525	477.14	169	478.148	[M-H]-	C23H26O11	3,5-Digalloylshikimic acid	Phenolic acids	Phenolic acids	95753-52-9	B	30024	30372	33125	14010	20022	11997	21011	30600	23794	53706	68074	75943	18691	19472	21748	21242	44666	23150
mws1454	477.14	315	478.148	[M-H]-	C23H26O11	Persicoside	Flavonoids	Dihydroflavone	28978-03-2	B	23788	24886	18478	9	9	9	9	9	9	9	150670	16679	9	9	9	17610	72581	9
pmb3066	481.14	319.2	482.142	[M-H]-	C22H26O12	5-O-p-Coumaroylshikimic acid O-glucoside	Phenolic acids	Phenolic acids	-	B	13296	17254	11506	10392	17489	17629	10166	19663	18723	9922.7	12134	12552	8884.9	9512.8	12345	6612	9138.6	4441
pmb2723	485.13	323.2	486.137	[M-H]-	C21H26O13	4-Hydroxycoumarin di-glucoside	Lignans and Coumarins	Coumarins	-	B	48526	56265	40791	9	9	9	8043.2	9	12233	8046.6	63527	110790	21975	20384	44618	39475	102790	180480
pmb0758	491.15	329	490.148	[M+H]+	C24H26O11	Anisic acid-O-feruloyl glucoside	Phenolic acids	Phenolic acids	-	B	43166	50690	50345	9	9	9	9	6379.3	9	9	9	9	4590.9	11336	18147	139970	362900	27392
pmb0736	493.13	331.08	492.127	[M+H]+	C23H24O12	Tricin-7-O-Glucoside	Flavonoids	Flavonoid	32769-01-0	B	33187	26953	37328	9	9	9	9	9	9	9	192390	279970	9	9	9	9	71269	9
pmp000608	493.13	331.08	492.127	[M+H]+	C23H24O12	Aurantio-obtusin-6-O-Glucoside	Quinones	Anthraquinone	129025-96-3	B	32591	39929	35286	9	9	9	9	9	9	9	191090	254760	9	9	9	9	73422	9
Lmgp003989	499.13	163.04	498.116	[M+H]+	C25H22O11	Dicaffeoylshikimic acid	Phenolic acids	Phenolic acids	-	B	10716	9378.3	7537.6	9	9	9	26263	47247	42200	9	9	9	9980.9	10931	7570.7	9	9	9
pmb3064	499.15	163.2	500.153	[M-H]-	C22H28O13	3-O-p-Coumaroylquinic acid O-glucoside	Phenolic acids	Phenolic acids	-	B	6783.4	5609	7032.9	13950	49468	18661	9	9	9	9	9	9	9	9	9	9	9	9
pmn001642	503.08	459.1	504.09	[M-H]-	C23H20O13	Kaempferol-3-O-(2''-O-acetyl)glucuronide	Flavonoids	Flavonols	-	B	53129	65460	68561	297280	188580	352830	9	9	9	9	9	12864	9	9	9	9	9	9
pmn001643	505.21	359.2	506.215	[M-H]-	C26H34O10	Aviculin [(+)-isolariciresinol-9'-rhamnoside]	Lignans and Coumarins	Lignans	156765-33-2	B	6756.8	5323.1	7343.9	3894.6	9820.3	5010.4	9	9	9	8316.9	10008	7171.5	5538.3	5836.5	6870.6	5873.5	9294.2	3320
Hmcp001636	509.13	347.07	508.121	[M+H]+	C23H24O13	Limocitrin-7-O-glucoside	Flavonoids	Flavonoid	-	B	61503	67370	51623	156440	95523	103950	78136	87287	79215	42624	33725	29612	55391	43082	40736	9	9	9
pmb0565	509.13	347.08	508.122	[M+H]+	C23H24O13	Syringetin-3-O-glucoside	Flavonoids	Flavonoid	40039-49-4	B	45677	77452	59622	155440	117540	103650	61953	98747	82512	29507	51747	31629	45888	37265	47783	9	9	9
pmp000194	519.11	271.05	518.106	[M+H]+	C24H22O13	6''-O-Malonylgenistin	Flavonoids	Isoflavones	51011-05-3	B	106410	109940	108380	9	9	9	693480	440470	527580	9	9	9	107700	108150	68338	9	9	9
Hmbn002692	517.16	175.04	518.164	[M-H]-	C22H30O14	6'-O-Feruloyl-D-sucrose	Phenolic acids	Phenolic acids	118230-77-6	B	22370	16613	23742	9	9	9	6867.8	7601.2	7065.3	37075	27628	35449	7383.5	13055	43321	63373	224040	13303
pmn001378	519.19	357.14	520.194	[M-H]-	C26H32O11	Pinoresinol-4-O-glucoside	Lignans and Coumarins	Lignans	41607-20-9	A	103070	109180	109180	231550	281920	196290	24230	37451	12135	41058	59050	18850	23628	19627	69729	151490	167210	254060
pmb3041	521.09	329.2	522.101	[M-H]-	C23H22O14	Tricin-7-O-saccharic acid	Flavonoids	Flavonoid	-	B	15246	11523	12048	16564	28915	17329	4389.6	9	9	7373.5	9	9	9	9	9	61509	49005	57223
pmn001710	521.13	359.08	522.137	[M-H]-	C24H26O13	Rosmarinic acid-3'-O-glucoside	Phenolic acids	Phenolic acids	910028-78-3	B	97658	88370	82679	9430	10445	13035	24991	21742	25918	129200	107280	127990	39244	26359	38404	211550	157800	173890
HJN083	521.2	359.15	522.211	[M-H]-	C26H34O11	Lariciresinol-4'-O-glucoside	Lignans and Coumarins	Lignans	143663-00-7	B	79554	86158	80997	9304	12772	15243	28512	26252	24194	139220	130450	164000	35346	22901	41470	214150	125900	174640
Lmtn003096	523.21	361.14	524.226	[M-H]-	C26H36O11	(-)-Secoisolariciresinol 4-O-glucoside	Lignans and Coumarins	Lignans	-	B	78075	61517	65511	51871	86409	63747	56281	61869	54545	19572	25170	16393	38491	28641	38748	153810	147700	114500
pmp001110	535.14	517.13	534.137	[M+H]+	C25H26O13	Apigenin-6-C-xyloside-8-C-arabinoside	Flavonoids	Flavonoid carbonoside	-	A	489420	495300	487350	9	9	9	9	9	9	9	9	9	189840	29980	44420	1871100	2838400	1991000
pmb0686	537.12	289	536.117	[M+H]+	C24H24O14	Eriodictyol-7-O-(6''-malonyl)glucoside	Flavonoids	Dihydroflavone	-	B	11118	10150	8611.5	9	9	8310.2	3449.9	9	9	36941	7255.5	15310	20615	20825	27409	9	9	9
pmn001375	535.18	373.13	536.189	[M-H]-	C26H32O12	1-Hydroxypinoresinol-1-O-Glucoside	Lignans and Coumarins	Lignans	81495-71-8	B	49433	52029	50193	44043	97082	36314	48271	60798	51166	84610	88609	82156	28896	35976	18323	25389	21896	35566
Lmdn001925	537.2	375.15	538.205	[M-H]-	C26H34O12	Olivil-4'-O-glucoside	Lignans and Coumarins	Lignans	76880-93-8	B	16213	13279	10767	21144	32750	23832	12271	12944	11419	8898.7	20173	6946.3	7459.5	6374.5	7575.3	18684	16608	20824
pmp001282	544.34	485.27	543.333	[M+H]+	C28H50NO7P	Propyl 2-(trimethylammonio)ethyl phosphate	Others	Others	-	A	38277	30920	36344	4758.1	12085	14920	14624	22407	19115	22865	10230	5762.2	17782	22941	32909	117030	267190	37386
pmb2979	549.12	387.1	550.132	[M-H]-	C25H26O14	Hesperetin-7-O-(6''-malonyl)glucoside	Flavonoids	Dihydroflavonol	-	B	42165	43438	42020	50583	42059	52445	7663.8	18652	9	19993	22166	9	9	6176.6	17415	99904	105060	137320
Lmmn002260	551.21	389.17	552.221	[M-H]-	C27H36O12	5'-Methoxyisolariciresinol-9'-O-glucoside	Lignans and Coumarins	Lignans	-	B	866060	886460	911430	879100	1822400	843710	1493400	1745700	1267200	184470	269460	218040	803740	921520	718720	468250	731120	815310
pma0702	558.28	207.07	557.274	[M+H]+	C29H39N3O8	N1,N8-Bis(sinapoyl)spermidine	Alkaloids	Phenolamine	-	B	70273	46852	58212	180200	158550	149400	49320	174700	95494	22323	38088	35420	22869	38154	19597	8891.8	7438.7	9703.5
mws1292	565.16	409.09	564.123	[M+H]+	C26H28O14	Isoschaftoside	Flavonoids	Flavonoid carbonoside	52012-29-0	B	394010	392150	400860	9	9	9	9	9	9	9	9	9	277250	44815	47210	1483700	2192400	1481800
Hmdp003400	577.37	271.21	576.357	[M+H]+	C33H52O8	Trillin (Diosgenin-3-O-glucoside)	Terpenoids	Triterpene Saponin	14144-06-0	A	468740	464490	447330	9	9	9	13811	17139	9	2147800	2136800	1571400	918790	100670	119000	9	9	9
Lmpp003930	579.15	271.06	578.142	[M+H]+	C30H26O12	Apigenin-7-O-(6''-p-Coumaryl)glucoside	Flavonoids	Flavonoid	-	B	452700	422020	417970	9	9	9	1317200	1168900	1472500	595980	611510	480820	843390	255520	231390	9	9	9
pme0368	579.17	271.01	578.164	[M+H]+	C27H30O14	Apigenin-7-O-rutinoside (Isorhoifolin)	Flavonoids	Flavonoid	552-57-8	B	502580	446170	424580	9	9	9	1427900	1190100	1604000	615080	694660	538040	891550	306590	233610	9	9	9
mws0047	579.17	271.07	578.164	[M+H]+	C27H30O14	Rhoifolin	Flavonoids	Flavonoid	17306-46-6	B	497430	464860	445020	9	9	9	1361000	1166700	1529500	602580	675200	451870	946200	265740	219610	9	9	9
Lmgp004474	579.17	271.06	578.164	[M+H]+	C27H30O14	5,7,4'-Trihydroxyisoflavone-7-O-galactoside-rhamnose	Flavonoids	Isoflavones	-	B	457890	448970	409370	9	9	9	1322700	1100600	1447200	608440	643650	501770	836100	280700	210350	6605.1	9	9
mws0046	579.17	271.06	580.179	[M-H]-	C27H32O14	Naringenin-7-O-Neohesperidoside(Naringin)	Flavonoids	Dihydroflavone	10236-47-2	B	30264	31769	37333	9	9	9	50319	52721	81914	53991	67041	51851	46865	12842	17293	9	6354.4	9
Lmqn001932	579.21	417.16	580.216	[M-H]-	C28H36O13	Syringaresinol-4'-O-glucoside	Lignans and Coumarins	Lignans	7374-79-0	B	66633	86643	91703	124190	43170	120500	9	11488	9	88056	171200	180200	21782	14508	29122	99496	164120	51140
pmb0492	584.28	325	583.268	[M+H]+	C34H37N3O6	N',N'',N'''-p-Coumaroyl-cinnamoyl-caffeoyl spermidine	Alkaloids	Phenolamine	-	B	11597	13781	15785	7152	105850	16980	3208.3	5272.7	7892.5	8075.6	4224.8	3835.6	4840.9	4049.3	15720	6098.8	10315	3903.4
Zmcp006626	593.37	413.3	592.361	[M+H]+	C33H52O9	Pennogenin-3-O-β-D-glucopyranoside	Steroids	Steroidal saponins	37341-36-9	A	275820	370980	276230	3649	9	9	9	9	9	9	9	9	38299	21069	9	818600	1294400	1857700
Lmsn002815	593.15	285.04	594.158	[M-H]-	C27H30O15	Kaempferol-3-O-rutinoside(Nicotiflorin)	Flavonoids	Flavonoid	17650-84-9	A	18984	18454	18263	145610	28353	13613	9	9	9	2665	9	9	128930	9	9	9	9	9
pme1665	593.15	311	594.158	[M-H]-	C27H30O15	Isovitexin-7-O-glucoside(Saponarin)	Flavonoids	Flavonoid carbonoside	20310-89-8	A	35120	31304	47482	9	9	2194.4	129140	154050	141560	9	9	9	29083	37292	19020	3803	3499.3	4586.7
Zmcp003989	595.16	287.05	594.158	[M+H]+	C27H30O15	Kaempferol-3-O-α-L-rhamnosyl(1→2)-β-D--glucopyranoside	Flavonoids	Flavonoid	-	A	27487	24428	25612	9	9	9	4398.3	10846	3976.1	89473	86418	60754	6673.3	9414.6	9660.1	15672	30527	9
Lmqn000780	606.08	384.98	607.082	[M-H]-	C17H27N3O17P2	Uridine 5'-diphospho-N-acetylglucosamine	Alkaloids	Alkaloids	528-04-1	B	36365	50229	46753	178330	44666	81451	69207	65338	42092	24266	22702	24579	42040	56963	49975	93662	93650	44883
mws1387	609.18	327.09	608.174	[M+H]+	C28H32O15	Spinosin	Flavonoids	Flavonoid carbonoside	72063-39-9	B	36402	32604	28217	9	9	9	166140	83299	222290	9	9	9	20172	11304	14390	9	9	9
mws1661	609.18	301	608.174	[M+H]+	C28H32O15	Diosmetin-7-O-rutinoside (Diosmin)	Flavonoids	Flavonoid	520-27-4	B	83337	69525	67408	9	9	9	584200	136880	416970	25387	22654	24975	95774	60000	53814	9	9	9
Lmpp003977	609.16	301.07	609.16	[M]+	C31H29O13+	Peonidin-3-O-(6''-O-p-Coumaroyl)glucoside	Flavonoids	Anthocyanins	-	B	68841	74449	66393	9	9	9	556190	149530	435360	25696	20075	19274	81472	60076	48641	9	9	9
mws0059	609.15	301	610.153	[M-H]-	C27H30O16	Quercetin-3-O-rutinoside (Rutin)*	Flavonoids	Flavonols	153-18-4	A	277620	278450	325150	2870700	602830	630110	8845.1	9	4561.6	32114	45170	15674	51436	4980.5	9	9	9	9
pmn001583	609.15	300	610.153	[M-H]-	C27H30O16	Quercetin-3-O-robinobioside*	Flavonoids	Flavonols	52525-35-6	A	332580	348860	317030	3296700	651490	807090	12833	6403.7	5631.7	35636	50842	18464	66414	9	9	9	9	5312.4
Rfmb26201	621.22	417.16	622.226	[M-H]-	C30H38O14	Syringaresinol-4'-O-(6''-acetyl)glucoside	Lignans and Coumarins	Lignans	-	B	131780	133060	123280	92077	76809	96966	3641.3	4716.1	6444.7	427920	453960	624560	66003	46691	61454	3914.3	6415.5	2030.5
pmp000241	625.14	505.09	624.133	[M+H]+	C27H28O17	Luteolin-6-C-(2''-glucuronyl)glucoside	Flavonoids	Flavonoid	-	B	8222.1	5980.2	6847.5	25485	25850	29754	4145.9	9046.6	4654.9	9	9	9	9	9	9	9	3783.9	9
HJN051	623.16	315.05	624.168	[M-H]-	C28H32O16	Tamarixetin-3-O-rutinoside	Flavonoids	Flavonoid	-	A	52292	48078	54612	664480	148560	171690	6810.2	9	9394.6	1877.1	9	9	19961	1807.3	9	9	9	9
Lmmp002463	625.18	317.07	624.169	[M+H]+	C28H32O16	Sexangularetin-3-O-glucoside-7-O-rhamnoside	Flavonoids	Flavonols	-	A	271670	224520	230900	3079000	756090	970060	41632	15012	36951	9813.9	9136.2	7470.4	111450	8648.1	11410	9	9	9
pme1540	625.18	317	624.169	[M+H]+	C28H32O16	Isorhamnetin-3-O-neohesperidoside	Flavonoids	Flavonols	55033-90-4	A	19879	15265	16126	9	9	9	9	9	9	37588	64289	34046	9	9	9	36941	40855	7052.2
Hmln002149	623.2	461.17	624.205	[M-H]-	C29H36O15	Acteoside	Phenolic acids	Phenolic acids	61276-17-3	B	42623	35869	51052	16520	13234	55737	5271.4	9	9	12887	9	9	14579	31872	476760	9	9	9
Lmdn003665	623.2	299.09	624.205	[M-H-	C29H36O15	Farrerol-5,7-di-O-glucoside	Flavonoids	Flavonols	-	B	38362	46590	66556	43758	50369	78327	1062.3	2198	1589.9	4848.9	9266.1	9367.7	11034	8405.6	22896	135330	395210	1473.3
pmp001253	625.25	488.17	624.247	[M+H]+	C36H36N2O8	Cannabisin F	Alkaloids	Phenolamine	163136-19-4	A	1203100	978340	957400	668140	420670	789050	1356000	1413600	968630	457750	540940	669940	871490	1034200	483980	1893400	1989100	835830
HJN016	623.24	460.18	624.247	[M-H]-	C36H36N2O8	Cannabisin D	Others	Others	-	A	1101100	1100600	1186300	548160	307030	575710	1888900	1824100	1208500	602130	730920	809860	892170	1175700	610880	2577200	2558000	748360
pmp001254	625.25	488.17	624.247	[M+H]+	C36H36N2O8	Grossamide	Alkaloids	Alkaloids	80510-06-1	A	3710400	3176800	3111500	2064500	1357900	2329400	4076000	4627600	4182900	2120900	1700100	2062700	2901000	3738000	1998400	6079400	5590900	2298500
pmp000596	627.16	465.1	626.148	[M+H]+	C27H30O17	Quercetin-3-O-(2''-O-galactosyl)glucoside	Flavonoids	Flavonols	56782-99-1	B	131440	100220	114430	9	9	9	14206	21955	9	19260	37291	25261	214300	345880	1082000	18152	27943	9
pmp001310	627.16	303.1	626.148	[M+H]+	C27H30O17	6-Hydroxykaempferol-3,6-O-Diglucoside	Flavonoids	Flavonols	-	B	559640	463940	469690	48577	25659	39016	35516	84835	12464	207120	589470	223410	240960	705260	5782000	21442	62180	9
Lmtp003677	627.16	303.04	626.148	[M+H]+	C27H30O17	Quercetin-3-O-sophoroside (Baimaside)	Flavonoids	Flavonols	18609-17-1	B	565820	539920	526380	35158	16112	42405	27606	91063	7315.5	219090	660690	258050	274830	724810	5956900	25692	67524	9
pmb2970	625.18	565.3	626.185	[M-H]-	C28H34O16	Hesperetin-5,7-di-O-glucoside	Flavonoids	Dihydroflavonol	-	B	6064.1	6037.8	11922	9	9	9	10471	12283	17992	9	9461.5	9599.5	9276.6	9023.3	9852.9	3747.2	9	12150
pmn001533	645.13	169	646.138	[M-H]-	C26H30O19	2-O-Di-gallic acyl-Glucoside-Glucoside	Phenolic acids	Phenolic acids	-	B	6694.4	6634	7863.4	9	9	9	12016	16012	13683	5421.8	8413.8	4453.1	13910	4998.6	7678.7	9	9	9
pmb0578	655.17	207	654.158	[M+H]+	C32H30O15	Luteolin-7-O-(6''-sinapoyl)glucoside	Flavonoids	Flavonoid	-	B	47402	40119	41057	20291	87595	118400	23488	72736	28085	9	9	9	143770	111170	87121	9	9	9
pmb0716	655.19	331.08	654.18	[M+H]+	C29H34O17	Tricin-4'-O-glucoside-7-O-glucoside	Flavonoids	Flavonoid	-	B	40273	49820	39192	53468	9892.8	85154	12912	41466	9	9	9	9	64947	164180	283610	9	9	9
Hmcp001628	671.18	347.07	670.175	[M+H]+	C29H34O18	Limocitrin-3,7-di-O-glucoside	Flavonoids	Flavonoid	-	B	38935	25647	39851	20424	13707	28423	37639	113430	6579.1	9	9	9	33548	129220	136940	9	9	9
HJN102	677.17	515.14	678.158	[M-H]-	C34H30O15	3,4,5-Tricaffeoylquinic acid	Phenolic acids	Phenolic acids	86632-03-3	B	16438	9418.7	6519.4	9	9	9	20487	43085	30436	9	9	9	18973	19266	11144	9	9	9
Lmmn004145	675.41	397.14	679.419	[M-H]-	C38H60O10	3-O-(2-O-Acetyl-glucosyl)oleanolic acid	Terpenoids	Triterpene	-	B	89782	91552	93703	66135	59366	134620	68186	61924	83293	61393	37876	36134	176440	149950	176770	65647	234090	88682
pmn001370	681.24	519.19	682.247	[M-H]-	C32H42O16	Pinoresinol-4,4'-O-di-O-glucoside	Lignans and Coumarins	Lignans	63902-38-5	B	201100	158520	160160	190300	500880	214040	125420	238540	78454	50753	75702	45825	90633	120770	157100	128420	143410	189870
Lmgn002253	695.2	353.09	696.19	[M-H]-	C31H36O18	Syringoylcaffeoylquinic acid-D-glucose	Phenolic acids	Phenolic acids	-	B	5892.9	8994.3	6811.3	9	9	9	9	9	9	15976	2473.4	25714	9	9	9	29050	54010	4640.4
pmn001369	697.23	535.18	698.242	[M-H]-	C32H42O17	1-Hydroxypineolin Diglucoside	Lignans and Coumarins	Lignans	-	B	11093	7718.6	10159	9	9	9	10859	17854	12167	13514	14959	14045	5352.2	10786	7428.1	9	9	9
pmn001368	699.25	537.2	700.258	[M-H]-	C32H44O17	Olivil-4,4'-Di-O-glucoside	Lignans and Coumarins	Lignans	-	B	48049	46475	45679	41884	58550	40401	91834	136540	44371	30897	30693	25635	46984	55821	41986	6622.2	7695.3	5315.5
pmn001372	711.25	549.2	712.258	[M-H]-	C33H44O17	Medioresinol-4,4'-di-O-glucoside	Lignans and Coumarins	Lignans	88142-63-6	B	50761	48702	35116	54944	74853	56222	27727	40159	10588	22863	33528	24779	15873	19337	53738	32967	68044	33824
Cmdp004421	737.41	575.36	736.403	[M+H]+	C39H60O13	kingianoside B	Steroids	Steroidal saponins	145867-18-1	A	78148	72871	80987	72743	150320	122730	9	9	9	33389	35706	39033	244620	136470	254260	16885	31671	9
Hmdp003401	739.42	577.37	738.413	[M+H]+	C39H62O13	Trillin-6'-O-glucoside	Terpenoids	Triterpene Saponin	-	B	6264.1	4981	4597.2	5240.7	10968	16959	9	2244.1	2330.3	38337	46210	23281	46844	3941.9	5598.4	9	9	2641.8
mws1035	741.22	433	740.216	[M+H]+	C33H40O19	Kaempferol-3-O-robinoside-7-O-rhamnoside (Robinin)	Flavonoids	Flavonols	301-19-9	B	57541	65689	70398	9	9	9	27272	47296	39441	231100	296160	231050	39690	11025	11545	9	9	9
Lmzn001875	741.23	579.18	742.232	[M-H]-	C33H42O19	Naringenin-7-O-Rutinoside-4'-O-glucoside	Flavonoids	Flavonoid	-	B	50703	28904	46077	93883	69793	62998	11593	23440	13379	20386	31369	37016	13869	13962	10974	45310	94399	16343
Hmdp004121	753.4	429.3	752.392	[M+H]+	C39H60O14	(25S)-Kingianoside A	Steroids	Steroidal saponins	1173921-56-6	A	25178	23335	23343	1614.8	9428.3	9	9	9	9	95874	126020	57303	32291	7811.3	8959	8105.4	23157	13693
pmb0613	757.22	577.2	756.211	[M+H]+	C33H40O20	Apigenin-6,8-di-C-glucoside-4'-O-glucoside	Flavonoids	Flavonoid	-	B	20005	23842	25544	5832	9772.7	11653	92521	64736	105310	9	9	9	12333	17372	12304	1726.8	5726.7	1275
HJAP128	771.23	317.06	770.227	[M+H]+	C34H42O20	Isorhamnetin-3-O-rutinoside-7-O-rhamnoside	Flavonoids	Flavonoid	-	B	65047	70340	77668	9	9	9	9	9	9	150410	278140	153310	9	9	9	160430	222780	59311
Hmcp001589	787.23	317.06	786.221	[M+H]+	C34H42O21	Isorhamnetin-3-O-rutinoside-4'-O-glucoside	Flavonoids	Flavonols	111393-97-6	B	20411	15840	19243	165200	57677	73294	9	9	9	4031	4374.2	5975.8	9	9	9	9	9	9
mws1150	785.25	623.2	786.258	[M-H]-	C35H46O20	Echinacoside	Phenolic acids	Phenolic acids	82854-37-3	B	19698	17994	23986	148530	47239	63985	9	9	9	9	9	9	9	9	9	9	9	9
pmb0666	801.22	639.1	800.216	[M+H]+	C38H40O19	Apigenin-6-C-glucoside-7-O-(6''-sinapoyl)glucoside	Flavonoids	Flavonoid carbonoside	-	B	316460	317040	346220	2757500	601350	1426500	9	9	9	9	9	9	9	9	9	9	9	9
Zmpp002858	801.22	639.17	801.224	[M]+	C38H41O19+	Malvidin-3-O-(6''-O-p-coumaroyl)glucoside-5-O-glucoside	Flavonoids	Anthocyanins	-	B	341900	382000	395040	3281200	723780	1527700	9	9	9	9	9	9	9	9	9	9	9	9
Zmcp008692	871.46	413.31	870.461	[M+H]+	C44H70O17	Polyphyllin H	Steroids	Steroidal saponins	81917-50-2	B	43192	37987	46602	9	9	9	9	9	9	9	9	9	5458	1922.1	866.08	129050	235860	127200
Cmdp004914	885.49	723.43	884.477	[M+H]+	C45H72O17	Gracillin	Steroids	Steroidal saponins	19083-00-2	A	1617100	1595100	1626900	9	9	9	8255.7	31710	9065.1	58956	145550	121640	13888000	2129900	4072000	9	9	9
Zmcp005184	887.46	707.4	886.456	[M+H]+	C44H70O18	24-hydroxy Pennogenin-3-O-alpha-L-rhamnopyranosyl-(1→2)-[alpha-L-xyloyl-(1→4)]-beta-D-glucopyranoside	Steroids	Steroidal saponins	-	B	26144	37434	30095	9	9	9	9	9	9	9	9	9	107820	59366	57798	132820	172580	129410
Hmdp003423	901.48	739.43	900.469	[M+H]+	C45H72O18	Neosibiricoside D	Steroids	Steroidal saponins	880152-67-0	A	655900	684750	637300	9	6272.4	9	3512.3	23149	7920.5	3269400	3739900	2227900	46701	31252	27299	7341.8	10789	25254
pmp000762	901.48	739.4	900.472	[M+H]+	C45H72O18	Ruscogenin-1-O-rhamnosyl(1,2)glucosyl(1,2)glucoside	Steroids	Steroidal saponins	-	A	244780	266370	251870	9	9	9	9	9	9	1166800	1487900	821300	9	9	9	9	9	9
pmp001041	903.49	741.44	902.487	[M+H]+	C45H74O18	Timosaponin B-III	Steroids	Steroidal saponins	139051-27-7	B	10272	7961.8	7079.4	9	9	9	9	9	9	9	9	9	64403	21323	36775	9	9	9
Hmdp002882	915.46	429.3	914.448	[M+H]+	C45H70O19	(25S)-Pratioside D1	Steroids	Steroidal saponins	1173921-55-5	A	4401700	4151100	4277600	9	9	9	41108	9	47968	13976000	18310000	10440000	113650	57660	119280	9	9	8884.8
Hmdp003138	917.47	557.35	916.463	[M+H]+	C45H72O19	Kingianoside D	Steroids	Steroidal saponins	145854-05-3	A	10456	10507	12337	9	9	9	9	9	9	57101	65396	42967	9	9	9	9	591.51	9
pmp001042	919.49	757.43	918.482	[M+H]+	C45H74O19	Timosaponin D	Steroids	Steroidal saponins	-	B	1849900	1998700	1867500	9	9	9	9	9	9	5540400	6422800	4265000	9	9	9	9	9	9
pmp000766	927.48	765.4	926.472	[M+H]+	C43H74O21	Ruscogenin-1-O-acetylrhamnosyl(1,2)rhamnosyl(1,2)glucoside	Steroids	Steroidal saponins	-	B	19491	16625	15378	9	9	9	9	9	9	9	9	9	9	9	9	46251	48836	51030
Cmdp005440	931.45	427.28	930.446	[M+H]+	C45H70O20	kingianoside G	Steroids	Steroidal saponins	1173921-54-4	A	7402.1	5404.5	8272.4	9	9	9	1387.6	3710.8	908.05	14887	22646	10259	19576	10941	18281	9	9	3838.4
Cmdn006559	929.44	767.39	930.446	[M-H]-	C45H70O20	kingianoside I	Steroids	Steroidal saponins	1202947-60-1	A	20623	15320	26524	9	9	9	3332	7040.5	2882.3	35654	55589	24352	51025	28836	53754	12169	10004	19171
Zmcp005839	1017.52	415.32	1016.52	[M+H]+	C50H80O21	Parisyunnanoside B	Steroids	Steroidal saponins	945865-37-2	B	16443	15544	14037	9	9	9	9	9	9	5355.6	21905	16081	114900	12014	19257	9	9	9
Zmcp005801	1031.54	415.32	1030.54	[M+H]+	C51H82O21	Diosgenin-3-O-β-D-glc (1 →4)-α-L-rha (1 →4)[ α-L-rha (1 →2)]-β-D-glc	Steroids	Steroidal saponins	113576-37-7	A	90285	84796	74473	9	9	9	3889.9	5115.1	5370	9	9	9	908810	87555	170640	9	9	9
Hmbn006558	1043.51	983.48	1044.51	[M-H]-	C51H80O22	27-O-(3-Hydroxy-3-methylglutaroyl)spirost-5-ene-3β,27-diol(isonarthogenin)-3-O-rha-(1→2)-O-[glu-(1→4)]-glucoside	Steroids	Steroidal saponins	-	B	622550	592660	623920	9	9	9	9	9	9	9	9	9	9	9	9	2143500	3140500	2293000
Hmdp003288	1063.53	577.37	1062.52	[M+H]+	C51H82O23	Trillin-6'-O-sophorotrioside	Terpenoids	Triterpene Saponin	-	A	544910	472570	442030	181720	293780	351270	21869	33528	57056	1098800	1653800	1306100	819790	478200	884590	9	9	9
